# Supplementary material for: Multimodal evidence for the association between muscle mass and NAFLD: insights from hospital-based data, NHANES and mendelian randomization
Source: Front Genet. 2026 May 26;17:1821445. doi: 10.3389/fgene.2026.1821445 (PMC13245940; doi:10.3389/fgene.2026.1821445)
Supplement: Supplementary file 2 [file DataSheet2.xlsx]

## Sheet: Sheet1
SNP	effect_allele.exposure	other_allele.exposure	effect_allele.outcome	other_allele.outcome	beta.exposure	beta.outcome	eaf.exposure	eaf.outcome	remove	palindromic	ambiguous	id.outcome	chr	pos	se.outcome	samplesize.outcome	pval.outcome	outcome	originalname.outcome	outcome.deprecated	mr_keep.outcome	data_source.outcome	proxy.outcome	target_snp.outcome	proxy_snp.outcome	target_a1.outcome	target_a2.outcome	proxy_a1.outcome	proxy_a2.outcome	pos.exposure	chr.exposure	pval.exposure	se.exposure	samplesize.exposure	id.exposure	exposure	mr_keep.exposure	pval_origin.exposure	data_source.exposure	F_value	action	SNP_index	mr_keep
rs8020095	A	G	A	G	-0.0145	-0.0257945	0.15	0.171968	FALSE	FALSE	FALSE	ebi-a-GCST90091033	14	67453858	0.0221207	778614	0.2436	Nonalcoholic fatty liver disease || id:ebi-a-GCST90091033	Nonalcoholic fatty liver disease	Nonalcoholic fatty liver disease || ||	TRUE	igd								67453858	14	4.53398e-08	0.0027	450243	ebi-a-GCST90000025	Appendicular lean mass || id:ebi-a-GCST90000025	TRUE	reported	igd	28.8303	2	1	TRUE
rs73413540	T	C	T	C	-0.0124	0.0268979	0.2248	0.210736	FALSE	FALSE	FALSE	ebi-a-GCST90091033	11	3090976	0.0204367	778614	0.1881	Nonalcoholic fatty liver disease || id:ebi-a-GCST90091033	Nonalcoholic fatty liver disease	Nonalcoholic fatty liver disease || ||	TRUE	igd								3090976	11	4.42099e-08	0.0023	450243	ebi-a-GCST90000025	Appendicular lean mass || id:ebi-a-GCST90000025	TRUE	reported	igd	29.0596	2	1	TRUE
rs3778858	T	G	T	G	0.0108	0.0144069	0.3698	0.390656	FALSE	FALSE	FALSE	ebi-a-GCST90091033	7	129963356	0.016758	778614	0.39	Nonalcoholic fatty liver disease || id:ebi-a-GCST90091033	Nonalcoholic fatty liver disease	Nonalcoholic fatty liver disease || ||	TRUE	igd								129963356	7	4.26197e-08	0.002	450243	ebi-a-GCST90000025	Appendicular lean mass || id:ebi-a-GCST90000025	TRUE	reported	igd	29.1567	2	1	TRUE
rs2529090	G	C	G	C	0.0136	0.0270325	0.181	0.166998	FALSE	TRUE	FALSE	ebi-a-GCST90091033	7	24664130	0.0217161	778614	0.2132	Nonalcoholic fatty liver disease || id:ebi-a-GCST90091033	Nonalcoholic fatty liver disease	Nonalcoholic fatty liver disease || ||	TRUE	igd	TRUE	rs2529090	rs12530888	G	C	T	C	24662280	7	3.38602e-08	0.0025	450243	ebi-a-GCST90000025	Appendicular lean mass || id:ebi-a-GCST90000025	TRUE	reported	igd	29.5847	2	1	TRUE
rs249677	A	C	A	C	-0.0109	0.0354269	0.6333	0.638171	FALSE	FALSE	FALSE	ebi-a-GCST90091033	5	141539339	0.0170716	778614	0.0379699	Nonalcoholic fatty liver disease || id:ebi-a-GCST90091033	Nonalcoholic fatty liver disease	Nonalcoholic fatty liver disease || ||	TRUE	igd								141539339	5	2.40298e-08	0.002	450243	ebi-a-GCST90000025	Appendicular lean mass || id:ebi-a-GCST90000025	TRUE	reported	igd	29.7012	2	1	TRUE
rs10205141	G	A	G	A	0.0241	-0.0125663	0.0476	0.068588	FALSE	FALSE	FALSE	ebi-a-GCST90091033	2	11313340	0.0262822	778614	0.6326	Nonalcoholic fatty liver disease || id:ebi-a-GCST90091033	Nonalcoholic fatty liver disease	Nonalcoholic fatty liver disease || ||	TRUE	igd								11313340	2	4.70999e-08	0.0044	450243	ebi-a-GCST90000025	Appendicular lean mass || id:ebi-a-GCST90000025	TRUE	reported	igd	29.9604	2	1	TRUE
rs9568031	T	C	T	C	-0.0115	-0.0439107	0.706	0.704771	FALSE	FALSE	FALSE	ebi-a-GCST90091033	13	48897520	0.0175565	778614	0.01238	Nonalcoholic fatty liver disease || id:ebi-a-GCST90091033	Nonalcoholic fatty liver disease	Nonalcoholic fatty liver disease || ||	TRUE	igd								48897520	13	3.33903e-08	0.0021	450243	ebi-a-GCST90000025	Appendicular lean mass || id:ebi-a-GCST90000025	TRUE	reported	igd	29.9877	2	1	TRUE
rs10975935	G	A	G	A	-0.0121	0.025302	0.2464	0.258449	FALSE	FALSE	FALSE	ebi-a-GCST90091033	9	6954579	0.0190268	778614	0.1836	Nonalcoholic fatty liver disease || id:ebi-a-GCST90091033	Nonalcoholic fatty liver disease	Nonalcoholic fatty liver disease || ||	TRUE	igd								6954579	9	4.15002e-08	0.0022	450243	ebi-a-GCST90000025	Appendicular lean mass || id:ebi-a-GCST90000025	TRUE	reported	igd	30.2437	2	1	TRUE
rs12655296	T	C	T	C	-0.011	-0.025286	0.6251	0.60338	FALSE	FALSE	FALSE	ebi-a-GCST90091033	5	15890643	0.0167958	778614	0.1322	Nonalcoholic fatty liver disease || id:ebi-a-GCST90091033	Nonalcoholic fatty liver disease	Nonalcoholic fatty liver disease || ||	TRUE	igd								15890643	5	1.62002e-08	0.002	450243	ebi-a-GCST90000025	Appendicular lean mass || id:ebi-a-GCST90000025	TRUE	reported	igd	30.2486	2	1	TRUE
rs544136	G	T	G	T	0.0121	-0.0149633	0.7482	0.742545	FALSE	FALSE	FALSE	ebi-a-GCST90091033	3	101041229	0.0188226	778614	0.4266	Nonalcoholic fatty liver disease || id:ebi-a-GCST90091033	Nonalcoholic fatty liver disease	Nonalcoholic fatty liver disease || ||	TRUE	igd								101041229	3	2.50098e-08	0.0022	450243	ebi-a-GCST90000025	Appendicular lean mass || id:ebi-a-GCST90000025	TRUE	reported	igd	30.2492	2	1	TRUE
rs4077103	A	C	A	C	-0.0143	-0.0125307	0.8426	0.829026	FALSE	FALSE	FALSE	ebi-a-GCST90091033	8	49557732	0.0228788	778614	0.583899	Nonalcoholic fatty liver disease || id:ebi-a-GCST90091033	Nonalcoholic fatty liver disease	Nonalcoholic fatty liver disease || ||	TRUE	igd								49557732	8	4.17503e-08	0.0026	450243	ebi-a-GCST90000025	Appendicular lean mass || id:ebi-a-GCST90000025	TRUE	reported	igd	30.2495	2	1	TRUE
rs6066122	G	C	G	C	0.0127	0.0232602	0.7631	0.784294	FALSE	TRUE	FALSE	ebi-a-GCST90091033	20	45558573	0.0190772	778614	0.2227	Nonalcoholic fatty liver disease || id:ebi-a-GCST90091033	Nonalcoholic fatty liver disease	Nonalcoholic fatty liver disease || ||	TRUE	igd								45558573	20	1.75501e-08	0.0023	450243	ebi-a-GCST90000025	Appendicular lean mass || id:ebi-a-GCST90000025	TRUE	reported	igd	30.4888	2	1	TRUE
rs7220127	C	T	C	T	-0.0105	0.0146438	0.4264	0.440358	FALSE	FALSE	FALSE	ebi-a-GCST90091033	17	64545922	0.0164115	778614	0.3722	Nonalcoholic fatty liver disease || id:ebi-a-GCST90091033	Nonalcoholic fatty liver disease	Nonalcoholic fatty liver disease || ||	TRUE	igd								64545922	17	4.60299e-08	0.0019	450243	ebi-a-GCST90000025	Appendicular lean mass || id:ebi-a-GCST90000025	TRUE	reported	igd	30.5372	2	1	TRUE
rs1168768	T	C	T	C	0.0332	-0.0178971	0.975	0.982107	FALSE	FALSE	FALSE	ebi-a-GCST90091033	12	66509650	0.0538496	778614	0.7396	Nonalcoholic fatty liver disease || id:ebi-a-GCST90091033	Nonalcoholic fatty liver disease	Nonalcoholic fatty liver disease || ||	TRUE	igd								66509650	12	3.60903e-08	0.006	450243	ebi-a-GCST90000025	Appendicular lean mass || id:ebi-a-GCST90000025	TRUE	reported	igd	30.6176	2	1	TRUE
rs2025808	A	C	A	C	0.0122	0.0384742	0.2541	0.243539	FALSE	FALSE	FALSE	ebi-a-GCST90091033	1	184161757	0.0180025	778614	0.0325897	Nonalcoholic fatty liver disease || id:ebi-a-GCST90091033	Nonalcoholic fatty liver disease	Nonalcoholic fatty liver disease || ||	TRUE	igd								184161757	1	1.71601e-08	0.0022	450243	ebi-a-GCST90000025	Appendicular lean mass || id:ebi-a-GCST90000025	TRUE	reported	igd	30.7458	2	1	TRUE
rs568267	T	C	T	C	0.0122	0.0142908	0.7431	0.738569	FALSE	FALSE	FALSE	ebi-a-GCST90091033	18	8799828	0.0194888	778614	0.4634	Nonalcoholic fatty liver disease || id:ebi-a-GCST90091033	Nonalcoholic fatty liver disease	Nonalcoholic fatty liver disease || ||	TRUE	igd								8799828	18	2.22602e-08	0.0022	450243	ebi-a-GCST90000025	Appendicular lean mass || id:ebi-a-GCST90000025	TRUE	reported	igd	30.7512	2	1	TRUE
rs72809820	T	C	T	C	-0.0111	-0.0013455	0.324	0.310139	FALSE	FALSE	FALSE	ebi-a-GCST90091033	2	97360079	0.016887	778614	0.9365	Nonalcoholic fatty liver disease || id:ebi-a-GCST90091033	Nonalcoholic fatty liver disease	Nonalcoholic fatty liver disease || ||	TRUE	igd								97360079	2	3.133e-08	0.002	450243	ebi-a-GCST90000025	Appendicular lean mass || id:ebi-a-GCST90000025	TRUE	reported	igd	30.798	2	1	TRUE
rs4383083	A	G	A	G	0.0111	0.0037945	0.6466	0.661034	FALSE	FALSE	FALSE	ebi-a-GCST90091033	15	63080442	0.0177877	778614	0.8311	Nonalcoholic fatty liver disease || id:ebi-a-GCST90091033	Nonalcoholic fatty liver disease	Nonalcoholic fatty liver disease || ||	TRUE	igd								63080442	15	2.90898e-08	0.002	450243	ebi-a-GCST90000025	Appendicular lean mass || id:ebi-a-GCST90000025	TRUE	reported	igd	30.8012	2	1	TRUE
rs200439	C	A	C	A	-0.0128	-0.0371871	0.2207	0.22664	FALSE	FALSE	FALSE	ebi-a-GCST90091033	1	6716083	0.0198398	778614	0.0608793	Nonalcoholic fatty liver disease || id:ebi-a-GCST90091033	Nonalcoholic fatty liver disease	Nonalcoholic fatty liver disease || ||	TRUE	igd								6716083	1	1.51001e-08	0.0023	450243	ebi-a-GCST90000025	Appendicular lean mass || id:ebi-a-GCST90000025	TRUE	reported	igd	30.964	2	1	TRUE
rs12185775	C	G	C	G	-0.0167	-0.0035244	0.1172	0.107356	FALSE	TRUE	FALSE	ebi-a-GCST90091033	20	20293769	0.0255172	778614	0.8901	Nonalcoholic fatty liver disease || id:ebi-a-GCST90091033	Nonalcoholic fatty liver disease	Nonalcoholic fatty liver disease || ||	TRUE	igd								20293769	20	3.661e-08	0.003	450243	ebi-a-GCST90000025	Appendicular lean mass || id:ebi-a-GCST90000025	TRUE	reported	igd	30.9716	2	1	TRUE
rs7082659	C	T	C	T	0.0156	0.0240373	0.8663	0.882704	FALSE	FALSE	FALSE	ebi-a-GCST90091033	10	12017584	0.024796	778614	0.3323	Nonalcoholic fatty liver disease || id:ebi-a-GCST90091033	Nonalcoholic fatty liver disease	Nonalcoholic fatty liver disease || ||	TRUE	igd								12017584	10	2.273e-08	0.0028	450243	ebi-a-GCST90000025	Appendicular lean mass || id:ebi-a-GCST90000025	TRUE	reported	igd	31.0403	2	1	TRUE
rs11721522	G	A	G	A	0.0106	0.0072274	0.4125	0.407555	FALSE	FALSE	FALSE	ebi-a-GCST90091033	4	156976051	0.0170993	778614	0.6725	Nonalcoholic fatty liver disease || id:ebi-a-GCST90091033	Nonalcoholic fatty liver disease	Nonalcoholic fatty liver disease || ||	TRUE	igd								156976051	4	4.03005e-08	0.0019	450243	ebi-a-GCST90000025	Appendicular lean mass || id:ebi-a-GCST90000025	TRUE	reported	igd	31.1215	2	1	TRUE
rs336630	T	C	T	C	-0.0106	-0.0035604	0.43	0.395626	FALSE	FALSE	FALSE	ebi-a-GCST90091033	3	18607538	0.0171003	778614	0.8351	Nonalcoholic fatty liver disease || id:ebi-a-GCST90091033	Nonalcoholic fatty liver disease	Nonalcoholic fatty liver disease || ||	TRUE	igd								18607538	3	2.89701e-08	0.0019	450243	ebi-a-GCST90000025	Appendicular lean mass || id:ebi-a-GCST90000025	TRUE	reported	igd	31.1217	2	1	TRUE
rs2978362	T	C	T	C	0.0106	0.0040999	0.5326	0.499006	FALSE	FALSE	FALSE	ebi-a-GCST90091033	18	32959397	0.0163828	778614	0.8024	Nonalcoholic fatty liver disease || id:ebi-a-GCST90091033	Nonalcoholic fatty liver disease	Nonalcoholic fatty liver disease || ||	TRUE	igd								32959397	18	2.848e-08	0.0019	450243	ebi-a-GCST90000025	Appendicular lean mass || id:ebi-a-GCST90000025	TRUE	reported	igd	31.1226	2	1	TRUE
rs1291114	C	G	C	G	0.0173	0.0159882	0.8903	0.889662	FALSE	TRUE	FALSE	ebi-a-GCST90091033	20	35500850	0.0247613	778614	0.5185	Nonalcoholic fatty liver disease || id:ebi-a-GCST90091033	Nonalcoholic fatty liver disease	Nonalcoholic fatty liver disease || ||	TRUE	igd								35500850	20	1.94599e-08	0.0031	450243	ebi-a-GCST90000025	Appendicular lean mass || id:ebi-a-GCST90000025	TRUE	reported	igd	31.1432	2	1	TRUE
rs61878760	A	G	A	G	0.019	0.0273738	0.0828	0.080517	FALSE	FALSE	FALSE	ebi-a-GCST90091033	11	12807189	0.0331275	778614	0.4086	Nonalcoholic fatty liver disease || id:ebi-a-GCST90091033	Nonalcoholic fatty liver disease	Nonalcoholic fatty liver disease || ||	TRUE	igd								12807189	11	3.73603e-08	0.0034	450243	ebi-a-GCST90000025	Appendicular lean mass || id:ebi-a-GCST90000025	TRUE	reported	igd	31.2043	2	1	TRUE
rs876122	G	A	G	A	0.0162	-0.0033264	0.8788	0.872763	FALSE	FALSE	FALSE	ebi-a-GCST90091033	6	6886297	0.0236839	778614	0.8883	Nonalcoholic fatty liver disease || id:ebi-a-GCST90091033	Nonalcoholic fatty liver disease	Nonalcoholic fatty liver disease || ||	TRUE	igd								6886297	6	2.186e-08	0.0029	450243	ebi-a-GCST90000025	Appendicular lean mass || id:ebi-a-GCST90000025	TRUE	reported	igd	31.2053	2	1	TRUE
rs2303423	C	T	C	T	0.0168	0.0042228	0.1095	0.117296	FALSE	FALSE	FALSE	ebi-a-GCST90091033	4	38120029	0.0276853	778614	0.8788	Nonalcoholic fatty liver disease || id:ebi-a-GCST90091033	Nonalcoholic fatty liver disease	Nonalcoholic fatty liver disease || ||	TRUE	igd								38120029	4	2.64399e-08	0.003	450243	ebi-a-GCST90000025	Appendicular lean mass || id:ebi-a-GCST90000025	TRUE	reported	igd	31.3421	2	1	TRUE
rs80280630	T	C	T	C	-0.0168	0.0168544	0.1115	0.111332	FALSE	FALSE	FALSE	ebi-a-GCST90091033	9	117030861	0.0269191	778614	0.5312	Nonalcoholic fatty liver disease || id:ebi-a-GCST90091033	Nonalcoholic fatty liver disease	Nonalcoholic fatty liver disease || ||	TRUE	igd								117030861	9	2.27898e-08	0.003	450243	ebi-a-GCST90000025	Appendicular lean mass || id:ebi-a-GCST90000025	TRUE	reported	igd	31.3425	2	1	TRUE
rs10068640	A	G	A	G	0.0112	0.0181084	0.3651	0.377734	FALSE	FALSE	FALSE	ebi-a-GCST90091033	5	123981977	0.016648	778614	0.2767	Nonalcoholic fatty liver disease || id:ebi-a-GCST90091033	Nonalcoholic fatty liver disease	Nonalcoholic fatty liver disease || ||	TRUE	igd								123981977	5	1.28201e-08	0.002	450243	ebi-a-GCST90000025	Appendicular lean mass || id:ebi-a-GCST90000025	TRUE	reported	igd	31.3561	2	1	TRUE
rs10829226	A	G	A	G	-0.0112	-0.0071792	0.6359	0.605368	FALSE	FALSE	FALSE	ebi-a-GCST90091033	10	27573952	0.0171881	778614	0.6762	Nonalcoholic fatty liver disease || id:ebi-a-GCST90091033	Nonalcoholic fatty liver disease	Nonalcoholic fatty liver disease || ||	TRUE	igd								27573952	10	1.32999e-08	0.002	450243	ebi-a-GCST90000025	Appendicular lean mass || id:ebi-a-GCST90000025	TRUE	reported	igd	31.3586	2	1	TRUE
rs10225945	G	A	G	A	-0.0146	0.0570103	0.1499	0.193837	FALSE	FALSE	FALSE	ebi-a-GCST90091033	7	28250083	0.022311	778614	0.0106101	Nonalcoholic fatty liver disease || id:ebi-a-GCST90091033	Nonalcoholic fatty liver disease	Nonalcoholic fatty liver disease || ||	TRUE	igd								28250083	7	3.27597e-08	0.0026	450243	ebi-a-GCST90000025	Appendicular lean mass || id:ebi-a-GCST90000025	TRUE	reported	igd	31.5199	2	1	TRUE
rs11070842	C	T	C	T	-0.0146	0.0057403	0.1631	0.202783	FALSE	FALSE	FALSE	ebi-a-GCST90091033	15	51624185	0.024486	778614	0.8146	Nonalcoholic fatty liver disease || id:ebi-a-GCST90091033	Nonalcoholic fatty liver disease	Nonalcoholic fatty liver disease || ||	TRUE	igd								51624185	15	1.30101e-08	0.0026	450243	ebi-a-GCST90000025	Appendicular lean mass || id:ebi-a-GCST90000025	TRUE	reported	igd	31.5211	2	1	TRUE
rs117335233	G	T	G	T	-0.0236	-0.04025	0.053	0.04175	FALSE	FALSE	FALSE	ebi-a-GCST90091033	10	79914330	0.0391952	778614	0.3045	Nonalcoholic fatty liver disease || id:ebi-a-GCST90091033	Nonalcoholic fatty liver disease	Nonalcoholic fatty liver disease || ||	TRUE	igd								79914330	10	2.561e-08	0.0042	450243	ebi-a-GCST90000025	Appendicular lean mass || id:ebi-a-GCST90000025	TRUE	reported	igd	31.534	2	1	TRUE
rs31196	A	C	A	C	-0.0107	0.0166272	0.5724	0.573559	FALSE	FALSE	FALSE	ebi-a-GCST90091033	5	158300798	0.0163751	778614	0.3099	Nonalcoholic fatty liver disease || id:ebi-a-GCST90091033	Nonalcoholic fatty liver disease	Nonalcoholic fatty liver disease || ||	TRUE	igd								158300798	5	2.071e-08	0.0019	450243	ebi-a-GCST90000025	Appendicular lean mass || id:ebi-a-GCST90000025	TRUE	reported	igd	31.7129	2	1	TRUE
rs10749157	C	T	C	T	0.0113	-0.0455639	0.3584	0.371769	FALSE	FALSE	FALSE	ebi-a-GCST90091033	10	115780129	0.0172755	778614	0.00835199	Nonalcoholic fatty liver disease || id:ebi-a-GCST90091033	Nonalcoholic fatty liver disease	Nonalcoholic fatty liver disease || ||	TRUE	igd								115780129	10	1.239e-08	0.002	450243	ebi-a-GCST90000025	Appendicular lean mass || id:ebi-a-GCST90000025	TRUE	reported	igd	31.9183	2	1	TRUE
rs10221831	T	C	T	C	0.03	-0.0229726	0.0321	0.044732	FALSE	FALSE	FALSE	ebi-a-GCST90091033	2	202107829	0.0391463	778614	0.5573	Nonalcoholic fatty liver disease || id:ebi-a-GCST90091033	Nonalcoholic fatty liver disease	Nonalcoholic fatty liver disease || ||	TRUE	igd								202107829	2	1.80302e-08	0.0053	450243	ebi-a-GCST90000025	Appendicular lean mass || id:ebi-a-GCST90000025	TRUE	reported	igd	31.9711	2	1	TRUE
rs9590328	G	A	G	A	0.0153	0.0092541	0.1417	0.163022	FALSE	FALSE	FALSE	ebi-a-GCST90091033	13	96448383	0.0233576	778614	0.692	Nonalcoholic fatty liver disease || id:ebi-a-GCST90091033	Nonalcoholic fatty liver disease	Nonalcoholic fatty liver disease || ||	TRUE	igd								96448383	13	2.01999e-08	0.0027	450243	ebi-a-GCST90000025	Appendicular lean mass || id:ebi-a-GCST90000025	TRUE	reported	igd	32.0971	2	1	TRUE
rs28678024	G	A	G	A	-0.0119	-0.0279884	0.2854	0.312127	FALSE	FALSE	FALSE	ebi-a-GCST90091033	14	25937161	0.018408	778614	0.1284	Nonalcoholic fatty liver disease || id:ebi-a-GCST90091033	Nonalcoholic fatty liver disease	Nonalcoholic fatty liver disease || ||	TRUE	igd								25937161	14	1.89898e-08	0.0021	450243	ebi-a-GCST90000025	Appendicular lean mass || id:ebi-a-GCST90000025	TRUE	reported	igd	32.1052	2	1	TRUE
rs4965298	T	C	T	C	-0.0119	0.0175258	0.7127	0.723658	FALSE	FALSE	FALSE	ebi-a-GCST90091033	15	100802766	0.018567	778614	0.3452	Nonalcoholic fatty liver disease || id:ebi-a-GCST90091033	Nonalcoholic fatty liver disease	Nonalcoholic fatty liver disease || ||	TRUE	igd								100802766	15	1.81001e-08	0.0021	450243	ebi-a-GCST90000025	Appendicular lean mass || id:ebi-a-GCST90000025	TRUE	reported	igd	32.11	2	1	TRUE
rs6502935	T	C	T	C	-0.0125	-0.0030818	0.7381	0.713718	FALSE	FALSE	FALSE	ebi-a-GCST90091033	17	1650168	0.0193729	778614	0.8736	Nonalcoholic fatty liver disease || id:ebi-a-GCST90091033	Nonalcoholic fatty liver disease	Nonalcoholic fatty liver disease || ||	TRUE	igd								1650168	17	6.31495e-09	0.0022	450243	ebi-a-GCST90000025	Appendicular lean mass || id:ebi-a-GCST90000025	TRUE	reported	igd	32.2821	2	1	TRUE
rs2188805	C	A	C	A	0.0114	0.0166744	0.3359	0.313121	FALSE	FALSE	FALSE	ebi-a-GCST90091033	7	93078400	0.0183045	778614	0.3623	Nonalcoholic fatty liver disease || id:ebi-a-GCST90091033	Nonalcoholic fatty liver disease	Nonalcoholic fatty liver disease || ||	TRUE	igd								93078400	7	2.003e-08	0.002	450243	ebi-a-GCST90000025	Appendicular lean mass || id:ebi-a-GCST90000025	TRUE	reported	igd	32.4852	2	1	TRUE
rs28379706	C	T	C	T	0.0114	-0.0042674	0.3931	0.399602	FALSE	FALSE	FALSE	ebi-a-GCST90091033	22	50728062	0.0165154	778614	0.7961	Nonalcoholic fatty liver disease || id:ebi-a-GCST90091033	Nonalcoholic fatty liver disease	Nonalcoholic fatty liver disease || ||	TRUE	igd								50728062	22	4.49004e-09	0.002	450243	ebi-a-GCST90000025	Appendicular lean mass || id:ebi-a-GCST90000025	TRUE	reported	igd	32.4862	2	1	TRUE
rs7826059	C	T	C	T	0.0114	0.0045421	0.6421	0.630219	FALSE	FALSE	FALSE	ebi-a-GCST90091033	8	22512068	0.0168376	778614	0.7873	Nonalcoholic fatty liver disease || id:ebi-a-GCST90091033	Nonalcoholic fatty liver disease	Nonalcoholic fatty liver disease || ||	TRUE	igd								22512068	8	7.61395e-09	0.002	450243	ebi-a-GCST90000025	Appendicular lean mass || id:ebi-a-GCST90000025	TRUE	reported	igd	32.4885	2	1	TRUE
rs62103240	A	G	A	G	0.0212	-0.0403137	0.071	0.074553	FALSE	FALSE	FALSE	ebi-a-GCST90091033	18	77650637	0.0341889	778614	0.2383	Nonalcoholic fatty liver disease || id:ebi-a-GCST90091033	Nonalcoholic fatty liver disease	Nonalcoholic fatty liver disease || ||	TRUE	igd								77650637	18	1.39701e-08	0.0037	450243	ebi-a-GCST90000025	Appendicular lean mass || id:ebi-a-GCST90000025	TRUE	reported	igd	32.7984	2	1	TRUE
rs3103223	C	T	C	T	0.0126	-0.0091664	0.7397	0.749503	FALSE	FALSE	FALSE	ebi-a-GCST90091033	4	42402721	0.0182719	778614	0.6159	Nonalcoholic fatty liver disease || id:ebi-a-GCST90091033	Nonalcoholic fatty liver disease	Nonalcoholic fatty liver disease || ||	TRUE	igd								42402721	4	6.01797e-09	0.0022	450243	ebi-a-GCST90000025	Appendicular lean mass || id:ebi-a-GCST90000025	TRUE	reported	igd	32.8007	2	1	TRUE
rs8018486	G	A	G	A	-0.0138	0.0427287	0.1914	0.193837	FALSE	FALSE	FALSE	ebi-a-GCST90091033	14	39818616	0.0206358	778614	0.0383999	Nonalcoholic fatty liver disease || id:ebi-a-GCST90091033	Nonalcoholic fatty liver disease	Nonalcoholic fatty liver disease || ||	TRUE	igd								39818616	14	1.17801e-08	0.0024	450243	ebi-a-GCST90000025	Appendicular lean mass || id:ebi-a-GCST90000025	TRUE	reported	igd	33.0521	2	1	TRUE
rs17718736	A	C	A	C	0.0115	-0.0320246	0.3226	0.354871	FALSE	FALSE	FALSE	ebi-a-GCST90091033	3	71555205	0.0175997	778614	0.0688193	Nonalcoholic fatty liver disease || id:ebi-a-GCST90091033	Nonalcoholic fatty liver disease	Nonalcoholic fatty liver disease || ||	TRUE	igd								71555205	3	1.39399e-08	0.002	450243	ebi-a-GCST90000025	Appendicular lean mass || id:ebi-a-GCST90000025	TRUE	reported	igd	33.0573	2	1	TRUE
rs990315	C	T	C	T	-0.0115	-0.033929	0.6229	0.590457	FALSE	FALSE	FALSE	ebi-a-GCST90091033	15	69578811	0.0167109	778614	0.0423204	Nonalcoholic fatty liver disease || id:ebi-a-GCST90091033	Nonalcoholic fatty liver disease	Nonalcoholic fatty liver disease || ||	TRUE	igd								69578811	15	5.07002e-09	0.002	450243	ebi-a-GCST90000025	Appendicular lean mass || id:ebi-a-GCST90000025	TRUE	reported	igd	33.0609	2	1	TRUE
rs2545339	G	A	G	A	0.0115	-0.0229564	0.6288	0.651093	FALSE	FALSE	FALSE	ebi-a-GCST90091033	5	149911219	0.0171374	778614	0.1804	Nonalcoholic fatty liver disease || id:ebi-a-GCST90091033	Nonalcoholic fatty liver disease	Nonalcoholic fatty liver disease || ||	TRUE	igd								149911219	5	3.48001e-09	0.002	450243	ebi-a-GCST90000025	Appendicular lean mass || id:ebi-a-GCST90000025	TRUE	reported	igd	33.0609	2	1	TRUE
rs772222	G	A	G	A	0.0121	0.007138	0.2651	0.262425	FALSE	FALSE	FALSE	ebi-a-GCST90091033	12	52356892	0.0187697	778614	0.703701	Nonalcoholic fatty liver disease || id:ebi-a-GCST90091033	Nonalcoholic fatty liver disease	Nonalcoholic fatty liver disease || ||	TRUE	igd								52356892	12	1.55199e-08	0.0021	450243	ebi-a-GCST90000025	Appendicular lean mass || id:ebi-a-GCST90000025	TRUE	reported	igd	33.1926	2	1	TRUE
rs12483401	C	T	C	T	-0.0387	0.179068	0.0216	0.024851	FALSE	FALSE	FALSE	ebi-a-GCST90091033	21	35443829	0.0653992	778614	0.00618002	Nonalcoholic fatty liver disease || id:ebi-a-GCST90091033	Nonalcoholic fatty liver disease	Nonalcoholic fatty liver disease || ||	TRUE	igd								35443829	21	9.22104e-09	0.0067	450243	ebi-a-GCST90000025	Appendicular lean mass || id:ebi-a-GCST90000025	TRUE	reported	igd	33.2518	2	1	TRUE
rs532499	C	T	C	T	-0.0127	-0.0082314	0.7413	0.737575	FALSE	FALSE	FALSE	ebi-a-GCST90091033	13	30165465	0.0179107	778614	0.6458	Nonalcoholic fatty liver disease || id:ebi-a-GCST90091033	Nonalcoholic fatty liver disease	Nonalcoholic fatty liver disease || ||	TRUE	igd								30165465	13	4.90004e-09	0.0022	450243	ebi-a-GCST90000025	Appendicular lean mass || id:ebi-a-GCST90000025	TRUE	reported	igd	33.3234	2	1	TRUE
rs144109601	A	C	A	C	-0.0278	-0.0227289	0.0418	0.049702	FALSE	FALSE	FALSE	ebi-a-GCST90091033	13	50455500	0.0395964	778614	0.565999	Nonalcoholic fatty liver disease || id:ebi-a-GCST90091033	Nonalcoholic fatty liver disease	Nonalcoholic fatty liver disease || ||	TRUE	igd								50455500	13	5.15003e-09	0.0048	450243	ebi-a-GCST90000025	Appendicular lean mass || id:ebi-a-GCST90000025	TRUE	reported	igd	33.4861	2	1	TRUE
rs10471339	G	C	G	C	-0.011	-0.0100443	0.3823	0.360835	FALSE	TRUE	FALSE	ebi-a-GCST90091033	5	67823773	0.0169098	778614	0.5525	Nonalcoholic fatty liver disease || id:ebi-a-GCST90091033	Nonalcoholic fatty liver disease	Nonalcoholic fatty liver disease || ||	TRUE	igd								67823773	5	1.448e-08	0.0019	450243	ebi-a-GCST90000025	Appendicular lean mass || id:ebi-a-GCST90000025	TRUE	reported	igd	33.5138	2	1	TRUE
rs7863102	T	A	T	A	-0.011	-0.0130642	0.4474	0.45825	FALSE	TRUE	TRUE	ebi-a-GCST90091033	9	73974674	0.016305	778614	0.423	Nonalcoholic fatty liver disease || id:ebi-a-GCST90091033	Nonalcoholic fatty liver disease	Nonalcoholic fatty liver disease || ||	TRUE	igd	TRUE	rs7863102	rs11142810	T	A	A	G	73963468	9	9.97401e-09	0.0019	450243	ebi-a-GCST90000025	Appendicular lean mass || id:ebi-a-GCST90000025	TRUE	reported	igd	33.5148	2	1	FALSE
rs9636364	A	G	A	G	0.011	-0.0087331	0.5429	0.538767	FALSE	FALSE	FALSE	ebi-a-GCST90091033	2	111992435	0.0163012	778614	0.5921	Nonalcoholic fatty liver disease || id:ebi-a-GCST90091033	Nonalcoholic fatty liver disease	Nonalcoholic fatty liver disease || ||	TRUE	igd								111992435	2	5.09296e-09	0.0019	450243	ebi-a-GCST90000025	Appendicular lean mass || id:ebi-a-GCST90000025	TRUE	reported	igd	33.5158	2	1	TRUE
rs12563442	C	T	C	T	0.0122	-0.0084496	0.2669	0.262425	FALSE	FALSE	FALSE	ebi-a-GCST90091033	1	19786695	0.0180991	778614	0.6406	Nonalcoholic fatty liver disease || id:ebi-a-GCST90091033	Nonalcoholic fatty liver disease	Nonalcoholic fatty liver disease || ||	TRUE	igd								19786695	1	9.93299e-09	0.0021	450243	ebi-a-GCST90000025	Appendicular lean mass || id:ebi-a-GCST90000025	TRUE	reported	igd	33.7435	2	1	TRUE
rs72695791	G	C	G	C	-0.0297	0.0216269	0.036	0.031809	FALSE	TRUE	FALSE	ebi-a-GCST90091033	4	184059452	0.0436219	778614	0.62	Nonalcoholic fatty liver disease || id:ebi-a-GCST90091033	Nonalcoholic fatty liver disease	Nonalcoholic fatty liver disease || ||	TRUE	igd								184059452	4	4.57604e-09	0.0051	450243	ebi-a-GCST90000025	Appendicular lean mass || id:ebi-a-GCST90000025	TRUE	reported	igd	33.8451	2	1	TRUE
rs10128333	T	C	T	C	-0.0146	-0.0050465	0.1676	0.192843	FALSE	FALSE	FALSE	ebi-a-GCST90091033	10	64570038	0.0217639	778614	0.8166	Nonalcoholic fatty liver disease || id:ebi-a-GCST90091033	Nonalcoholic fatty liver disease	Nonalcoholic fatty liver disease || ||	TRUE	igd								64570038	10	9.51305e-09	0.0025	450243	ebi-a-GCST90000025	Appendicular lean mass || id:ebi-a-GCST90000025	TRUE	reported	igd	34.0926	2	1	TRUE
rs28736838	T	C	T	C	-0.0117	0.00097	0.3017	0.277336	FALSE	FALSE	FALSE	ebi-a-GCST90091033	1	120148713	0.0170584	778614	0.9547	Nonalcoholic fatty liver disease || id:ebi-a-GCST90091033	Nonalcoholic fatty liver disease	Nonalcoholic fatty liver disease || ||	TRUE	igd								120148713	1	1.06999e-08	0.002	450243	ebi-a-GCST90000025	Appendicular lean mass || id:ebi-a-GCST90000025	TRUE	reported	igd	34.2163	2	1	TRUE
rs947099	A	G	A	G	0.0117	0.0024553	0.3536	0.335984	FALSE	FALSE	FALSE	ebi-a-GCST90091033	10	31129883	0.0170907	778614	0.8858	Nonalcoholic fatty liver disease || id:ebi-a-GCST90091033	Nonalcoholic fatty liver disease	Nonalcoholic fatty liver disease || ||	TRUE	igd								31129883	10	2.70701e-09	0.002	450243	ebi-a-GCST90000025	Appendicular lean mass || id:ebi-a-GCST90000025	TRUE	reported	igd	34.2176	2	1	TRUE
rs2788213	A	G	A	G	0.0123	-0.0005609	0.7104	0.676938	FALSE	FALSE	FALSE	ebi-a-GCST90091033	6	703249	0.0180026	778614	0.9751	Nonalcoholic fatty liver disease || id:ebi-a-GCST90091033	Nonalcoholic fatty liver disease	Nonalcoholic fatty liver disease || ||	TRUE	igd								703249	6	3.79603e-09	0.0021	450243	ebi-a-GCST90000025	Appendicular lean mass || id:ebi-a-GCST90000025	TRUE	reported	igd	34.3049	2	1	TRUE
rs7522400	G	A	G	A	0.0129	0.0031087	0.7683	0.752485	FALSE	FALSE	FALSE	ebi-a-GCST90091033	1	36613380	0.0192053	778614	0.8714	Nonalcoholic fatty liver disease || id:ebi-a-GCST90091033	Nonalcoholic fatty liver disease	Nonalcoholic fatty liver disease || ||	TRUE	igd								36613380	1	5.62497e-09	0.0022	450243	ebi-a-GCST90000025	Appendicular lean mass || id:ebi-a-GCST90000025	TRUE	reported	igd	34.3813	2	1	TRUE
rs117972846	G	T	G	T	0.0335	-0.0905779	0.0285	0.019881	FALSE	FALSE	FALSE	ebi-a-GCST90091033	17	26947476	0.0530684	778614	0.0878598	Nonalcoholic fatty liver disease || id:ebi-a-GCST90091033	Nonalcoholic fatty liver disease	Nonalcoholic fatty liver disease || ||	TRUE	igd								26947476	17	5.47293e-09	0.0057	450243	ebi-a-GCST90000025	Appendicular lean mass || id:ebi-a-GCST90000025	TRUE	reported	igd	34.4512	2	1	TRUE
rs113827862	C	T	C	T	-0.0235	0.0220221	0.0608	0.059642	FALSE	FALSE	FALSE	ebi-a-GCST90091033	14	89849527	0.0331604	778614	0.5066	Nonalcoholic fatty liver disease || id:ebi-a-GCST90091033	Nonalcoholic fatty liver disease	Nonalcoholic fatty liver disease || ||	TRUE	igd								89849527	14	4.66702e-09	0.004	450243	ebi-a-GCST90000025	Appendicular lean mass || id:ebi-a-GCST90000025	TRUE	reported	igd	34.4746	2	1	TRUE
rs116919274	A	G	A	G	0.0271	0.0291928	0.046	0.042744	FALSE	FALSE	FALSE	ebi-a-GCST90091033	19	17359808	0.0447496	778614	0.5142	Nonalcoholic fatty liver disease || id:ebi-a-GCST90091033	Nonalcoholic fatty liver disease	Nonalcoholic fatty liver disease || ||	TRUE	igd								17359808	19	3.52298e-09	0.0046	450243	ebi-a-GCST90000025	Appendicular lean mass || id:ebi-a-GCST90000025	TRUE	reported	igd	34.6519	2	1	TRUE
rs34338597	G	A	G	A	-0.0112	-0.0273629	0.3832	0.362823	FALSE	FALSE	FALSE	ebi-a-GCST90091033	12	106301580	0.0165911	778614	0.0990992	Nonalcoholic fatty liver disease || id:ebi-a-GCST90091033	Nonalcoholic fatty liver disease	Nonalcoholic fatty liver disease || ||	TRUE	igd								106301580	12	7.88007e-09	0.0019	450243	ebi-a-GCST90000025	Appendicular lean mass || id:ebi-a-GCST90000025	TRUE	reported	igd	34.7435	2	1	TRUE
rs4644481	T	C	T	C	-0.0112	-0.0083703	0.4328	0.43837	FALSE	FALSE	FALSE	ebi-a-GCST90091033	1	155130900	0.0163106	778614	0.6078	Nonalcoholic fatty liver disease || id:ebi-a-GCST90091033	Nonalcoholic fatty liver disease	Nonalcoholic fatty liver disease || ||	TRUE	igd								155130900	1	3.54201e-09	0.0019	450243	ebi-a-GCST90000025	Appendicular lean mass || id:ebi-a-GCST90000025	TRUE	reported	igd	34.7443	2	1	TRUE
rs35073631	C	T	C	T	0.0112	-0.0082151	0.4331	0.45825	FALSE	FALSE	FALSE	ebi-a-GCST90091033	18	22708232	0.0162768	778614	0.6138	Nonalcoholic fatty liver disease || id:ebi-a-GCST90091033	Nonalcoholic fatty liver disease	Nonalcoholic fatty liver disease || ||	TRUE	igd	TRUE	rs35073631	rs11083111	C	T	T	C	22696964	18	5.92298e-09	0.0019	450243	ebi-a-GCST90000025	Appendicular lean mass || id:ebi-a-GCST90000025	TRUE	reported	igd	34.7443	2	1	TRUE
rs12536902	A	C	A	C	0.0479	-0.0119072	0.0143	0.020875	FALSE	FALSE	FALSE	ebi-a-GCST90091033	7	33213009	0.0636574	778614	0.8516	Nonalcoholic fatty liver disease || id:ebi-a-GCST90091033	Nonalcoholic fatty liver disease	Nonalcoholic fatty liver disease || ||	TRUE	igd								33213009	7	3.65603e-09	0.0081	450243	ebi-a-GCST90000025	Appendicular lean mass || id:ebi-a-GCST90000025	TRUE	reported	igd	34.784	2	1	TRUE
rs4121583	T	C	T	C	0.0118	-0.0094762	0.6192	0.628231	FALSE	FALSE	FALSE	ebi-a-GCST90091033	18	125075	0.0173085	778614	0.584	Nonalcoholic fatty liver disease || id:ebi-a-GCST90091033	Nonalcoholic fatty liver disease	Nonalcoholic fatty liver disease || ||	TRUE	igd								125075	18	4.62402e-09	0.002	450243	ebi-a-GCST90000025	Appendicular lean mass || id:ebi-a-GCST90000025	TRUE	reported	igd	34.8082	2	1	TRUE
rs11210892	A	G	A	G	0.0118	0.0038944	0.6745	0.638171	FALSE	FALSE	FALSE	ebi-a-GCST90091033	1	44100084	0.017646	778614	0.8253	Nonalcoholic fatty liver disease || id:ebi-a-GCST90091033	Nonalcoholic fatty liver disease	Nonalcoholic fatty liver disease || ||	TRUE	igd								44100084	1	3.57001e-09	0.002	450243	ebi-a-GCST90000025	Appendicular lean mass || id:ebi-a-GCST90000025	TRUE	reported	igd	34.8085	2	1	TRUE
rs57059662	C	T	C	T	0.0118	-0.0025056	0.6774	0.671968	FALSE	FALSE	FALSE	ebi-a-GCST90091033	5	33217275	0.0174122	778614	0.8856	Nonalcoholic fatty liver disease || id:ebi-a-GCST90091033	Nonalcoholic fatty liver disease	Nonalcoholic fatty liver disease || ||	TRUE	igd								33217275	5	5.63106e-09	0.002	450243	ebi-a-GCST90000025	Appendicular lean mass || id:ebi-a-GCST90000025	TRUE	reported	igd	34.8086	2	1	TRUE
rs75508358	T	C	T	C	0.0266	-0.0491413	0.0457	0.035785	FALSE	FALSE	FALSE	ebi-a-GCST90091033	9	96956563	0.0365369	778614	0.1786	Nonalcoholic fatty liver disease || id:ebi-a-GCST90091033	Nonalcoholic fatty liver disease	Nonalcoholic fatty liver disease || ||	TRUE	igd	TRUE	rs75508358	rs113346517	T	C	T	C	96926382	9	4.29003e-09	0.0045	450243	ebi-a-GCST90000025	Appendicular lean mass || id:ebi-a-GCST90000025	TRUE	reported	igd	34.8845	2	1	TRUE
rs11175919	A	G	A	G	0.0349	-0.0744302	0.0262	0.032803	FALSE	FALSE	FALSE	ebi-a-GCST90091033	12	66180277	0.0484277	778614	0.1243	Nonalcoholic fatty liver disease || id:ebi-a-GCST90091033	Nonalcoholic fatty liver disease	Nonalcoholic fatty liver disease || ||	TRUE	igd								66180277	12	3.159e-09	0.0059	450243	ebi-a-GCST90000025	Appendicular lean mass || id:ebi-a-GCST90000025	TRUE	reported	igd	34.8893	2	1	TRUE
rs2140619	G	A	G	A	0.0113	-0.0150284	0.4128	0.447316	FALSE	FALSE	FALSE	ebi-a-GCST90091033	7	114007270	0.0165	778614	0.3624	Nonalcoholic fatty liver disease || id:ebi-a-GCST90091033	Nonalcoholic fatty liver disease	Nonalcoholic fatty liver disease || ||	TRUE	igd								114007270	7	5.17798e-09	0.0019	450243	ebi-a-GCST90000025	Appendicular lean mass || id:ebi-a-GCST90000025	TRUE	reported	igd	35.3671	2	1	TRUE
rs577289	T	A	T	A	-0.0125	-0.0059446	0.2808	0.324056	FALSE	TRUE	FALSE	ebi-a-GCST90091033	15	40208911	0.0181624	778614	0.743401	Nonalcoholic fatty liver disease || id:ebi-a-GCST90091033	Nonalcoholic fatty liver disease	Nonalcoholic fatty liver disease || ||	TRUE	igd								40208911	15	5.39399e-09	0.0021	450243	ebi-a-GCST90000025	Appendicular lean mass || id:ebi-a-GCST90000025	TRUE	reported	igd	35.4235	2	1	TRUE
rs1190540	G	A	G	A	0.0125	0.0164159	0.6983	0.683897	FALSE	FALSE	FALSE	ebi-a-GCST90091033	14	102897009	0.0177757	778614	0.3557	Nonalcoholic fatty liver disease || id:ebi-a-GCST90091033	Nonalcoholic fatty liver disease	Nonalcoholic fatty liver disease || ||	TRUE	igd								102897009	14	1.61901e-09	0.0021	450243	ebi-a-GCST90000025	Appendicular lean mass || id:ebi-a-GCST90000025	TRUE	reported	igd	35.4295	2	1	TRUE
rs6675858	T	C	T	C	-0.0137	0.0297347	0.2141	0.242545	FALSE	FALSE	FALSE	ebi-a-GCST90091033	1	224559936	0.0194657	778614	0.1266	Nonalcoholic fatty liver disease || id:ebi-a-GCST90091033	Nonalcoholic fatty liver disease	Nonalcoholic fatty liver disease || ||	TRUE	igd								224559936	1	2.40398e-09	0.0023	450243	ebi-a-GCST90000025	Appendicular lean mass || id:ebi-a-GCST90000025	TRUE	reported	igd	35.4697	2	1	TRUE
rs11612462	G	T	G	T	0.015	-0.0453161	0.1698	0.164016	FALSE	FALSE	FALSE	ebi-a-GCST90091033	12	104411368	0.0216684	778614	0.0364998	Nonalcoholic fatty liver disease || id:ebi-a-GCST90091033	Nonalcoholic fatty liver disease	Nonalcoholic fatty liver disease || ||	TRUE	igd								104411368	12	2.54701e-09	0.0025	450243	ebi-a-GCST90000025	Appendicular lean mass || id:ebi-a-GCST90000025	TRUE	reported	igd	35.9858	2	1	TRUE
rs71414738	T	C	T	C	0.015	0.0347856	0.1763	0.133201	FALSE	FALSE	FALSE	ebi-a-GCST90091033	2	127876242	0.0221094	778614	0.1156	Nonalcoholic fatty liver disease || id:ebi-a-GCST90091033	Nonalcoholic fatty liver disease	Nonalcoholic fatty liver disease || ||	TRUE	igd								127876242	2	1.00201e-09	0.0025	450243	ebi-a-GCST90000025	Appendicular lean mass || id:ebi-a-GCST90000025	TRUE	reported	igd	35.9864	2	1	TRUE
rs11867855	T	G	T	G	-0.0132	0.0183767	0.2372	0.240557	FALSE	FALSE	FALSE	ebi-a-GCST90091033	17	18262584	0.0197301	778614	0.3516	Nonalcoholic fatty liver disease || id:ebi-a-GCST90091033	Nonalcoholic fatty liver disease	Nonalcoholic fatty liver disease || ||	TRUE	igd								18262584	17	2.93103e-09	0.0022	450243	ebi-a-GCST90000025	Appendicular lean mass || id:ebi-a-GCST90000025	TRUE	reported	igd	35.9906	2	1	TRUE
rs702886	G	A	G	A	0.012	0.025136	0.3505	0.395626	FALSE	FALSE	FALSE	ebi-a-GCST90091033	2	65753310	0.0169175	778614	0.1373	Nonalcoholic fatty liver disease || id:ebi-a-GCST90091033	Nonalcoholic fatty liver disease	Nonalcoholic fatty liver disease || ||	TRUE	igd								65753310	2	1.11199e-09	0.002	450243	ebi-a-GCST90000025	Appendicular lean mass || id:ebi-a-GCST90000025	TRUE	reported	igd	35.9945	2	1	TRUE
rs1514134	C	T	C	T	-0.0114	0.0003641	0.3849	0.372763	FALSE	FALSE	FALSE	ebi-a-GCST90091033	1	56116513	0.0166878	778614	0.9826	Nonalcoholic fatty liver disease || id:ebi-a-GCST90091033	Nonalcoholic fatty liver disease	Nonalcoholic fatty liver disease || ||	TRUE	igd								56116513	1	3.57396e-09	0.0019	450243	ebi-a-GCST90000025	Appendicular lean mass || id:ebi-a-GCST90000025	TRUE	reported	igd	35.9952	2	1	TRUE
rs199647708	A	G	A	G	0.0114	-0.0393473	0.3969	0.451292	FALSE	FALSE	FALSE	ebi-a-GCST90091033	2	125357286	0.0165735	778614	0.0175902	Nonalcoholic fatty liver disease || id:ebi-a-GCST90091033	Nonalcoholic fatty liver disease	Nonalcoholic fatty liver disease || ||	TRUE	igd	TRUE	rs199647708	rs10165603	A	G	C	A	125352195	2	3.43297e-09	0.0019	450243	ebi-a-GCST90000025	Appendicular lean mass || id:ebi-a-GCST90000025	TRUE	reported	igd	35.9955	2	1	TRUE
rs1202186	T	C	T	C	-0.012	0.0205048	0.6548	0.635189	FALSE	FALSE	FALSE	ebi-a-GCST90091033	7	87213258	0.0171351	778614	0.2314	Nonalcoholic fatty liver disease || id:ebi-a-GCST90091033	Nonalcoholic fatty liver disease	Nonalcoholic fatty liver disease || ||	TRUE	igd								87213258	7	1.65299e-09	0.002	450243	ebi-a-GCST90000025	Appendicular lean mass || id:ebi-a-GCST90000025	TRUE	reported	igd	35.9983	2	1	TRUE
rs839255	G	T	G	T	-0.0126	0.0058699	0.6847	0.703777	FALSE	FALSE	FALSE	ebi-a-GCST90091033	3	57974580	0.0175166	778614	0.7375	Nonalcoholic fatty liver disease || id:ebi-a-GCST90091033	Nonalcoholic fatty liver disease	Nonalcoholic fatty liver disease || ||	TRUE	igd								57974580	3	8.38205e-10	0.0021	450243	ebi-a-GCST90000025	Appendicular lean mass || id:ebi-a-GCST90000025	TRUE	reported	igd	35.9985	2	1	TRUE
rs116339650	G	A	G	A	-0.0175	-0.0238113	0.127	0.140159	FALSE	FALSE	FALSE	ebi-a-GCST90091033	4	26200972	0.0242155	778614	0.3255	Nonalcoholic fatty liver disease || id:ebi-a-GCST90091033	Nonalcoholic fatty liver disease	Nonalcoholic fatty liver disease || ||	TRUE	igd								26200972	4	1.05201e-09	0.0029	450243	ebi-a-GCST90000025	Appendicular lean mass || id:ebi-a-GCST90000025	TRUE	reported	igd	36.3946	2	1	TRUE
rs17773965	T	C	T	C	-0.0163	-0.0374013	0.1412	0.141153	FALSE	FALSE	FALSE	ebi-a-GCST90091033	2	217631338	0.0217412	778614	0.0853808	Nonalcoholic fatty liver disease || id:ebi-a-GCST90091033	Nonalcoholic fatty liver disease	Nonalcoholic fatty liver disease || ||	TRUE	igd								217631338	2	1.50699e-09	0.0027	450243	ebi-a-GCST90000025	Appendicular lean mass || id:ebi-a-GCST90000025	TRUE	reported	igd	36.4277	2	1	TRUE
rs4932439	G	A	G	A	-0.0151	-0.0069345	0.8254	0.810139	FALSE	FALSE	FALSE	ebi-a-GCST90091033	15	89401109	0.0202402	778614	0.7319	Nonalcoholic fatty liver disease || id:ebi-a-GCST90091033	Nonalcoholic fatty liver disease	Nonalcoholic fatty liver disease || ||	TRUE	igd								89401109	15	1.43301e-09	0.0025	450243	ebi-a-GCST90000025	Appendicular lean mass || id:ebi-a-GCST90000025	TRUE	reported	igd	36.4808	2	1	TRUE
rs2569888	A	G	A	G	0.0133	0.032509	0.2449	0.248509	FALSE	FALSE	FALSE	ebi-a-GCST90091033	6	1625803	0.018662	778614	0.0815098	Nonalcoholic fatty liver disease || id:ebi-a-GCST90091033	Nonalcoholic fatty liver disease	Nonalcoholic fatty liver disease || ||	TRUE	igd								1625803	6	2.29298e-09	0.0022	450243	ebi-a-GCST90000025	Appendicular lean mass || id:ebi-a-GCST90000025	TRUE	reported	igd	36.5382	2	1	TRUE
rs680882	G	T	G	T	0.0133	-0.0269725	0.7606	0.728628	FALSE	FALSE	FALSE	ebi-a-GCST90091033	7	18325278	0.018521	778614	0.1453	Nonalcoholic fatty liver disease || id:ebi-a-GCST90091033	Nonalcoholic fatty liver disease	Nonalcoholic fatty liver disease || ||	TRUE	igd								18325278	7	1.98399e-09	0.0022	450243	ebi-a-GCST90000025	Appendicular lean mass || id:ebi-a-GCST90000025	TRUE	reported	igd	36.5464	2	1	TRUE
rs6789000	T	G	T	G	0.0121	-0.0062409	0.6449	0.606362	FALSE	FALSE	FALSE	ebi-a-GCST90091033	3	25188640	0.0167427	778614	0.7093	Nonalcoholic fatty liver disease || id:ebi-a-GCST90091033	Nonalcoholic fatty liver disease	Nonalcoholic fatty liver disease || ||	TRUE	igd	TRUE	rs6789000	rs4858144	G	T	G	A	25188002	3	1.61102e-09	0.002	450243	ebi-a-GCST90000025	Appendicular lean mass || id:ebi-a-GCST90000025	TRUE	reported	igd	36.6007	2	1	TRUE
rs13316	A	C	A	C	0.0115	-0.0336798	0.4301	0.44334	FALSE	FALSE	FALSE	ebi-a-GCST90091033	14	93407301	0.0165694	778614	0.0420901	Nonalcoholic fatty liver disease || id:ebi-a-GCST90091033	Nonalcoholic fatty liver disease	Nonalcoholic fatty liver disease || ||	TRUE	igd								93407301	14	3.65502e-09	0.0019	450243	ebi-a-GCST90000025	Appendicular lean mass || id:ebi-a-GCST90000025	TRUE	reported	igd	36.6302	2	1	TRUE
rs62143873	A	G	A	G	-0.0115	0.0257613	0.5033	0.494036	FALSE	FALSE	FALSE	ebi-a-GCST90091033	2	72035050	0.0163771	778614	0.1157	Nonalcoholic fatty liver disease || id:ebi-a-GCST90091033	Nonalcoholic fatty liver disease	Nonalcoholic fatty liver disease || ||	TRUE	igd								72035050	2	1.193e-09	0.0019	450243	ebi-a-GCST90000025	Appendicular lean mass || id:ebi-a-GCST90000025	TRUE	reported	igd	36.6312	2	1	TRUE
rs182798714	T	A	T	A	0.0376	0.0174131	0.0274	0.015905	FALSE	TRUE	FALSE	ebi-a-GCST90091033	3	128965019	0.0787918	778614	0.8251	Nonalcoholic fatty liver disease || id:ebi-a-GCST90091033	Nonalcoholic fatty liver disease	Nonalcoholic fatty liver disease || ||	TRUE	igd	TRUE	rs182798714	rs187242478	T	A	T	C	128960869	3	1.45101e-09	0.0062	450243	ebi-a-GCST90000025	Appendicular lean mass || id:ebi-a-GCST90000025	TRUE	reported	igd	36.6719	2	1	TRUE
rs139163241	G	T	G	T	-0.0164	-0.0206749	0.1394	0.153082	FALSE	FALSE	FALSE	ebi-a-GCST90091033	7	76710205	0.0200647	778614	0.3028	Nonalcoholic fatty liver disease || id:ebi-a-GCST90091033	Nonalcoholic fatty liver disease	Nonalcoholic fatty liver disease || ||	TRUE	igd	TRUE	rs139163241	rs145594985	G	T	T	C	76709213	7	1.78599e-09	0.0027	450243	ebi-a-GCST90000025	Appendicular lean mass || id:ebi-a-GCST90000025	TRUE	reported	igd	36.8756	2	1	TRUE
rs77809369	T	C	T	C	0.0237	-0.0142988	0.0642	0.063618	FALSE	FALSE	FALSE	ebi-a-GCST90091033	16	9052448	0.0376104	778614	0.7038	Nonalcoholic fatty liver disease || id:ebi-a-GCST90091033	Nonalcoholic fatty liver disease	Nonalcoholic fatty liver disease || ||	TRUE	igd								9052448	16	9.8349e-10	0.0039	450243	ebi-a-GCST90000025	Appendicular lean mass || id:ebi-a-GCST90000025	TRUE	reported	igd	36.8847	2	1	TRUE
rs80132799	T	C	T	C	0.0231	-0.0099518	0.0679	0.065606	FALSE	FALSE	FALSE	ebi-a-GCST90091033	20	62322896	0.0306349	778614	0.7453	Nonalcoholic fatty liver disease || id:ebi-a-GCST90091033	Nonalcoholic fatty liver disease	Nonalcoholic fatty liver disease || ||	TRUE	igd								62322896	20	1.31199e-09	0.0038	450243	ebi-a-GCST90000025	Appendicular lean mass || id:ebi-a-GCST90000025	TRUE	reported	igd	36.9118	2	1	TRUE
rs6593210	A	G	A	G	0.0146	0.0284907	0.2081	0.23161	FALSE	FALSE	FALSE	ebi-a-GCST90091033	7	55254186	0.0199353	778614	0.153	Nonalcoholic fatty liver disease || id:ebi-a-GCST90091033	Nonalcoholic fatty liver disease	Nonalcoholic fatty liver disease || ||	TRUE	igd								55254186	7	4.88203e-10	0.0024	450243	ebi-a-GCST90000025	Appendicular lean mass || id:ebi-a-GCST90000025	TRUE	reported	igd	36.9952	2	1	TRUE
rs8017006	G	A	G	A	0.0122	0.0132909	0.3275	0.318091	FALSE	FALSE	FALSE	ebi-a-GCST90091033	14	42750786	0.0186014	778614	0.4749	Nonalcoholic fatty liver disease || id:ebi-a-GCST90091033	Nonalcoholic fatty liver disease	Nonalcoholic fatty liver disease || ||	TRUE	igd	TRUE	rs8017006	rs7154615	G	A	C	A	42745052	14	2.21998e-09	0.002	450243	ebi-a-GCST90000025	Appendicular lean mass || id:ebi-a-GCST90000025	TRUE	reported	igd	37.2035	2	1	TRUE
rs7144307	C	T	C	T	-0.0122	0.0342444	0.3853	0.387674	FALSE	FALSE	FALSE	ebi-a-GCST90091033	14	69533837	0.0166128	778614	0.0392699	Nonalcoholic fatty liver disease || id:ebi-a-GCST90091033	Nonalcoholic fatty liver disease	Nonalcoholic fatty liver disease || ||	TRUE	igd								69533837	14	6.09705e-10	0.002	450243	ebi-a-GCST90000025	Appendicular lean mass || id:ebi-a-GCST90000025	TRUE	reported	igd	37.2049	2	1	TRUE
rs6142059	C	T	C	T	0.0116	0.0080828	0.4926	0.515905	FALSE	FALSE	FALSE	ebi-a-GCST90091033	20	32544327	0.0162823	778614	0.619599	Nonalcoholic fatty liver disease || id:ebi-a-GCST90091033	Nonalcoholic fatty liver disease	Nonalcoholic fatty liver disease || ||	TRUE	igd								32544327	20	1.19001e-09	0.0019	450243	ebi-a-GCST90000025	Appendicular lean mass || id:ebi-a-GCST90000025	TRUE	reported	igd	37.2709	2	1	TRUE
rs7328187	G	T	G	T	0.0116	-0.0028783	0.4976	0.428429	FALSE	FALSE	FALSE	ebi-a-GCST90091033	13	74189974	0.0163463	778614	0.8602	Nonalcoholic fatty liver disease || id:ebi-a-GCST90091033	Nonalcoholic fatty liver disease	Nonalcoholic fatty liver disease || ||	TRUE	igd								74189974	13	1.185e-09	0.0019	450243	ebi-a-GCST90000025	Appendicular lean mass || id:ebi-a-GCST90000025	TRUE	reported	igd	37.271	2	1	TRUE
rs12773500	T	C	T	C	0.0171	-0.0258639	0.1375	0.16004	FALSE	FALSE	FALSE	ebi-a-GCST90091033	10	81232632	0.0201213	778614	0.1987	Nonalcoholic fatty liver disease || id:ebi-a-GCST90091033	Nonalcoholic fatty liver disease	Nonalcoholic fatty liver disease || ||	TRUE	igd								81232632	10	5.05406e-10	0.0028	450243	ebi-a-GCST90000025	Appendicular lean mass || id:ebi-a-GCST90000025	TRUE	reported	igd	37.2777	2	1	TRUE
rs1880318	A	G	A	G	0.0147	0.0057516	0.2039	0.198807	FALSE	FALSE	FALSE	ebi-a-GCST90091033	7	46028167	0.0214287	778614	0.788401	Nonalcoholic fatty liver disease || id:ebi-a-GCST90091033	Nonalcoholic fatty liver disease	Nonalcoholic fatty liver disease || ||	TRUE	igd								46028167	7	6.85899e-10	0.0024	450243	ebi-a-GCST90000025	Appendicular lean mass || id:ebi-a-GCST90000025	TRUE	reported	igd	37.5033	2	1	TRUE
rs11191208	A	G	A	G	0.0147	0.0230937	0.2057	0.186879	FALSE	FALSE	FALSE	ebi-a-GCST90091033	10	103838497	0.0198587	778614	0.2449	Nonalcoholic fatty liver disease || id:ebi-a-GCST90091033	Nonalcoholic fatty liver disease	Nonalcoholic fatty liver disease || ||	TRUE	igd								103838497	10	3.68901e-10	0.0024	450243	ebi-a-GCST90000025	Appendicular lean mass || id:ebi-a-GCST90000025	TRUE	reported	igd	37.5034	2	1	TRUE
rs62033029	A	G	A	G	-0.0141	0.0162361	0.2064	0.218688	FALSE	FALSE	FALSE	ebi-a-GCST90091033	16	50107273	0.0209214	778614	0.4377	Nonalcoholic fatty liver disease || id:ebi-a-GCST90091033	Nonalcoholic fatty liver disease	Nonalcoholic fatty liver disease || ||	TRUE	igd								50107273	16	1.726e-09	0.0023	450243	ebi-a-GCST90000025	Appendicular lean mass || id:ebi-a-GCST90000025	TRUE	reported	igd	37.57	2	1	TRUE
rs7828086	C	T	C	T	0.0135	-0.0219668	0.2391	0.205765	FALSE	FALSE	FALSE	ebi-a-GCST90091033	8	120843775	0.0184578	778614	0.234	Nonalcoholic fatty liver disease || id:ebi-a-GCST90091033	Nonalcoholic fatty liver disease	Nonalcoholic fatty liver disease || ||	TRUE	igd								120843775	8	1.11099e-09	0.0022	450243	ebi-a-GCST90000025	Appendicular lean mass || id:ebi-a-GCST90000025	TRUE	reported	igd	37.6448	2	1	TRUE
rs11260623	T	G	T	G	0.0117	0.0170946	0.5085	0.500994	FALSE	FALSE	FALSE	ebi-a-GCST90091033	1	1812688	0.0163245	778614	0.295	Nonalcoholic fatty liver disease || id:ebi-a-GCST90091033	Nonalcoholic fatty liver disease	Nonalcoholic fatty liver disease || ||	TRUE	igd	TRUE	rs11260623	rs6603803	G	T	A	G	1781456	1	4.85601e-10	0.0019	450243	ebi-a-GCST90000025	Appendicular lean mass || id:ebi-a-GCST90000025	TRUE	reported	igd	37.9164	2	1	TRUE
rs4940874	G	A	G	A	0.0148	0.0054597	0.8119	0.787276	FALSE	FALSE	FALSE	ebi-a-GCST90091033	18	57105638	0.0209113	778614	0.793999	Nonalcoholic fatty liver disease || id:ebi-a-GCST90091033	Nonalcoholic fatty liver disease	Nonalcoholic fatty liver disease || ||	TRUE	igd								57105638	18	1.244e-09	0.0024	450243	ebi-a-GCST90000025	Appendicular lean mass || id:ebi-a-GCST90000025	TRUE	reported	igd	38.0269	2	1	TRUE
rs3792819	G	A	G	A	0.021	-0.0052718	0.0854	0.097416	FALSE	FALSE	FALSE	ebi-a-GCST90091033	5	172576296	0.0328042	778614	0.8723	Nonalcoholic fatty liver disease || id:ebi-a-GCST90091033	Nonalcoholic fatty liver disease	Nonalcoholic fatty liver disease || ||	TRUE	igd								172576296	5	4.42201e-10	0.0034	450243	ebi-a-GCST90000025	Appendicular lean mass || id:ebi-a-GCST90000025	TRUE	reported	igd	38.114	2	1	TRUE
rs293517	C	T	C	T	-0.013	-0.000783	0.7011	0.709742	FALSE	FALSE	FALSE	ebi-a-GCST90091033	6	83662455	0.0178711	778614	0.9651	Nonalcoholic fatty liver disease || id:ebi-a-GCST90091033	Nonalcoholic fatty liver disease	Nonalcoholic fatty liver disease || ||	TRUE	igd								83662455	6	2.80401e-10	0.0021	450243	ebi-a-GCST90000025	Appendicular lean mass || id:ebi-a-GCST90000025	TRUE	reported	igd	38.3204	2	1	TRUE
rs139921635	T	G	T	G	0.0385	-0.0152509	0.0236	0.021869	FALSE	FALSE	FALSE	ebi-a-GCST90091033	4	73181637	0.0515758	778614	0.767499	Nonalcoholic fatty liver disease || id:ebi-a-GCST90091033	Nonalcoholic fatty liver disease	Nonalcoholic fatty liver disease || ||	TRUE	igd								73181637	4	6.15602e-10	0.0062	450243	ebi-a-GCST90000025	Appendicular lean mass || id:ebi-a-GCST90000025	TRUE	reported	igd	38.4238	2	1	TRUE
rs4818280	T	C	T	C	-0.0124	-0.0068597	0.6269	0.602386	FALSE	FALSE	FALSE	ebi-a-GCST90091033	21	18114472	0.0166228	778614	0.6798	Nonalcoholic fatty liver disease || id:ebi-a-GCST90091033	Nonalcoholic fatty liver disease	Nonalcoholic fatty liver disease || ||	TRUE	igd								18114472	21	2.84302e-10	0.002	450243	ebi-a-GCST90000025	Appendicular lean mass || id:ebi-a-GCST90000025	TRUE	reported	igd	38.4379	2	1	TRUE
rs117818446	A	G	A	G	0.0423	0.0175445	0.0202	0.017893	FALSE	FALSE	FALSE	ebi-a-GCST90091033	8	67223589	0.0562753	778614	0.7552	Nonalcoholic fatty liver disease || id:ebi-a-GCST90091033	Nonalcoholic fatty liver disease	Nonalcoholic fatty liver disease || ||	TRUE	igd								67223589	8	5.28896e-10	0.0068	450243	ebi-a-GCST90000025	Appendicular lean mass || id:ebi-a-GCST90000025	TRUE	reported	igd	38.5349	2	1	TRUE
rs684905	T	C	T	C	-0.0118	0.0345651	0.4176	0.402584	FALSE	FALSE	FALSE	ebi-a-GCST90091033	20	10474104	0.0165858	778614	0.0371604	Nonalcoholic fatty liver disease || id:ebi-a-GCST90091033	Nonalcoholic fatty liver disease	Nonalcoholic fatty liver disease || ||	TRUE	igd	TRUE	rs684905	rs668535	T	C	T	C	10472790	20	7.10003e-10	0.0019	450243	ebi-a-GCST90000025	Appendicular lean mass || id:ebi-a-GCST90000025	TRUE	reported	igd	38.5659	2	1	TRUE
rs1340022	C	T	C	T	0.0118	0.0086321	0.4868	0.49006	FALSE	FALSE	FALSE	ebi-a-GCST90091033	8	131334465	0.0162953	778614	0.5963	Nonalcoholic fatty liver disease || id:ebi-a-GCST90091033	Nonalcoholic fatty liver disease	Nonalcoholic fatty liver disease || ||	TRUE	igd								131334465	8	4.47404e-10	0.0019	450243	ebi-a-GCST90000025	Appendicular lean mass || id:ebi-a-GCST90000025	TRUE	reported	igd	38.567	2	1	TRUE
rs2390669	C	A	C	A	0.0174	-0.0035557	0.1289	0.120278	FALSE	FALSE	FALSE	ebi-a-GCST90091033	2	169120541	0.0253509	778614	0.8885	Nonalcoholic fatty liver disease || id:ebi-a-GCST90091033	Nonalcoholic fatty liver disease	Nonalcoholic fatty liver disease || ||	TRUE	igd	TRUE	rs2390669	rs12987123	C	A	T	A	169091942	2	6.996e-10	0.0028	450243	ebi-a-GCST90000025	Appendicular lean mass || id:ebi-a-GCST90000025	TRUE	reported	igd	38.5948	2	1	TRUE
rs61732778	A	G	A	G	0.023	0.0151939	0.071	0.073559	FALSE	FALSE	FALSE	ebi-a-GCST90091033	3	187443314	0.0279922	778614	0.5873	Nonalcoholic fatty liver disease || id:ebi-a-GCST90091033	Nonalcoholic fatty liver disease	Nonalcoholic fatty liver disease || ||	TRUE	igd								187443314	3	3.13199e-10	0.0037	450243	ebi-a-GCST90000025	Appendicular lean mass || id:ebi-a-GCST90000025	TRUE	reported	igd	38.5978	2	1	TRUE
rs718603	T	C	T	C	0.0131	0.0378731	0.2774	0.311133	FALSE	FALSE	FALSE	ebi-a-GCST90091033	6	2644245	0.018104	778614	0.0364401	Nonalcoholic fatty liver disease || id:ebi-a-GCST90091033	Nonalcoholic fatty liver disease	Nonalcoholic fatty liver disease || ||	TRUE	igd								2644245	6	6.67898e-10	0.0021	450243	ebi-a-GCST90000025	Appendicular lean mass || id:ebi-a-GCST90000025	TRUE	reported	igd	38.9049	2	1	TRUE
rs72657800	C	T	C	T	-0.0219	-0.0098014	0.0773	0.075547	FALSE	FALSE	FALSE	ebi-a-GCST90091033	4	90822051	0.0350413	778614	0.779701	Nonalcoholic fatty liver disease || id:ebi-a-GCST90091033	Nonalcoholic fatty liver disease	Nonalcoholic fatty liver disease || ||	TRUE	igd								90822051	4	6.39102e-10	0.0035	450243	ebi-a-GCST90000025	Appendicular lean mass || id:ebi-a-GCST90000025	TRUE	reported	igd	39.1111	2	1	TRUE
rs9640283	C	G	C	G	-0.0119	-0.0107869	0.5177	0.526839	FALSE	TRUE	TRUE	ebi-a-GCST90091033	7	150486083	0.0162991	778614	0.5081	Nonalcoholic fatty liver disease || id:ebi-a-GCST90091033	Nonalcoholic fatty liver disease	Nonalcoholic fatty liver disease || ||	TRUE	igd	TRUE	rs9640283	rs2373852	G	C	G	A	150485659	7	4.53398e-10	0.0019	450243	ebi-a-GCST90000025	Appendicular lean mass || id:ebi-a-GCST90000025	TRUE	reported	igd	39.2238	2	1	FALSE
rs2971857	A	G	A	G	-0.0119	0.0173266	0.5752	0.607356	FALSE	FALSE	FALSE	ebi-a-GCST90091033	2	234369487	0.0163578	778614	0.2895	Nonalcoholic fatty liver disease || id:ebi-a-GCST90091033	Nonalcoholic fatty liver disease	Nonalcoholic fatty liver disease || ||	TRUE	igd								234369487	2	3.69999e-10	0.0019	450243	ebi-a-GCST90000025	Appendicular lean mass || id:ebi-a-GCST90000025	TRUE	reported	igd	39.2244	2	1	TRUE
rs73006226	A	C	A	C	-0.0182	0.0173724	0.1267	0.143141	FALSE	FALSE	FALSE	ebi-a-GCST90091033	11	108072728	0.0235476	778614	0.4607	Nonalcoholic fatty liver disease || id:ebi-a-GCST90091033	Nonalcoholic fatty liver disease	Nonalcoholic fatty liver disease || ||	TRUE	igd								108072728	11	2.22998e-10	0.0029	450243	ebi-a-GCST90000025	Appendicular lean mass || id:ebi-a-GCST90000025	TRUE	reported	igd	39.3625	2	1	TRUE
rs117203652	A	G	A	G	-0.0346	-0.134569	0.03	0.020875	FALSE	FALSE	FALSE	ebi-a-GCST90091033	19	49889298	0.0584549	778614	0.02133	Nonalcoholic fatty liver disease || id:ebi-a-GCST90091033	Nonalcoholic fatty liver disease	Nonalcoholic fatty liver disease || ||	TRUE	igd	TRUE	rs117203652	rs143051985	A	G	G	C	49857801	19	4.31599e-10	0.0055	450243	ebi-a-GCST90000025	Appendicular lean mass || id:ebi-a-GCST90000025	TRUE	reported	igd	39.4632	2	1	TRUE
rs73052033	C	T	C	T	-0.0151	-0.01843	0.1851	0.185885	FALSE	FALSE	FALSE	ebi-a-GCST90091033	3	185828465	0.0214859	778614	0.391	Nonalcoholic fatty liver disease || id:ebi-a-GCST90091033	Nonalcoholic fatty liver disease	Nonalcoholic fatty liver disease || ||	TRUE	igd								185828465	3	4.79005e-10	0.0024	450243	ebi-a-GCST90000025	Appendicular lean mass || id:ebi-a-GCST90000025	TRUE	reported	igd	39.5696	2	1	TRUE
rs10112506	G	A	G	A	-0.012	-0.036324	0.3898	0.416501	FALSE	FALSE	FALSE	ebi-a-GCST90091033	8	13164746	0.0173648	778614	0.0364502	Nonalcoholic fatty liver disease || id:ebi-a-GCST90091033	Nonalcoholic fatty liver disease	Nonalcoholic fatty liver disease || ||	TRUE	igd								13164746	8	5.75705e-10	0.0019	450243	ebi-a-GCST90000025	Appendicular lean mass || id:ebi-a-GCST90000025	TRUE	reported	igd	39.8835	2	1	TRUE
rs3769598	G	A	G	A	0.0171	-0.0101131	0.1438	0.154076	FALSE	FALSE	FALSE	ebi-a-GCST90091033	2	32679732	0.0243925	778614	0.6784	Nonalcoholic fatty liver disease || id:ebi-a-GCST90091033	Nonalcoholic fatty liver disease	Nonalcoholic fatty liver disease || ||	TRUE	igd								32679732	2	1.322e-10	0.0027	450243	ebi-a-GCST90000025	Appendicular lean mass || id:ebi-a-GCST90000025	TRUE	reported	igd	40.0897	2	1	TRUE
rs113146332	C	G	C	G	0.0311	0.0977749	0.0381	0.030815	FALSE	TRUE	FALSE	ebi-a-GCST90091033	17	42565977	0.0480548	778614	0.04189	Nonalcoholic fatty liver disease || id:ebi-a-GCST90091033	Nonalcoholic fatty liver disease	Nonalcoholic fatty liver disease || ||	TRUE	igd								42565977	17	2.98696e-10	0.0049	450243	ebi-a-GCST90000025	Appendicular lean mass || id:ebi-a-GCST90000025	TRUE	reported	igd	40.1927	2	1	TRUE
rs4682483	A	G	A	G	-0.0165	0.0185356	0.1534	0.184891	FALSE	FALSE	FALSE	ebi-a-GCST90091033	3	112993982	0.0205187	778614	0.3663	Nonalcoholic fatty liver disease || id:ebi-a-GCST90091033	Nonalcoholic fatty liver disease	Nonalcoholic fatty liver disease || ||	TRUE	igd								112993982	3	2.651e-10	0.0026	450243	ebi-a-GCST90000025	Appendicular lean mass || id:ebi-a-GCST90000025	TRUE	reported	igd	40.2536	2	1	TRUE
rs9828525	T	C	T	C	0.0121	0.0129907	0.4113	0.39662	FALSE	FALSE	FALSE	ebi-a-GCST90091033	3	61552810	0.0165049	778614	0.4312	Nonalcoholic fatty liver disease || id:ebi-a-GCST90091033	Nonalcoholic fatty liver disease	Nonalcoholic fatty liver disease || ||	TRUE	igd								61552810	3	2.50801e-10	0.0019	450243	ebi-a-GCST90000025	Appendicular lean mass || id:ebi-a-GCST90000025	TRUE	reported	igd	40.5514	2	1	TRUE
rs987666	A	G	A	G	0.0185	0.0047491	0.1188	0.111332	FALSE	FALSE	FALSE	ebi-a-GCST90091033	7	116267938	0.0259244	778614	0.8546	Nonalcoholic fatty liver disease || id:ebi-a-GCST90091033	Nonalcoholic fatty liver disease	Nonalcoholic fatty liver disease || ||	TRUE	igd								116267938	7	2.32702e-10	0.0029	450243	ebi-a-GCST90000025	Appendicular lean mass || id:ebi-a-GCST90000025	TRUE	reported	igd	40.6682	2	1	TRUE
rs11221657	G	T	G	T	0.0179	0.0380635	0.1352	0.147117	FALSE	FALSE	FALSE	ebi-a-GCST90091033	11	129181358	0.0223394	778614	0.0883995	Nonalcoholic fatty liver disease || id:ebi-a-GCST90091033	Nonalcoholic fatty liver disease	Nonalcoholic fatty liver disease || ||	TRUE	igd								129181358	11	1.20501e-10	0.0028	450243	ebi-a-GCST90000025	Appendicular lean mass || id:ebi-a-GCST90000025	TRUE	reported	igd	40.8447	2	1	TRUE
rs56207600	A	G	A	G	0.0192	-0.0533246	0.111	0.09841	FALSE	FALSE	FALSE	ebi-a-GCST90091033	11	126196537	0.0259711	778614	0.0400498	Nonalcoholic fatty liver disease || id:ebi-a-GCST90091033	Nonalcoholic fatty liver disease	Nonalcoholic fatty liver disease || ||	TRUE	igd								126196537	11	2.50098e-10	0.003	450243	ebi-a-GCST90000025	Appendicular lean mass || id:ebi-a-GCST90000025	TRUE	reported	igd	40.93	2	1	TRUE
rs200739311	C	T	C	T	-0.0128	0.0103791	0.6188	0.635189	FALSE	FALSE	FALSE	ebi-a-GCST90091033	3	85650790	0.0173871	778614	0.5505	Nonalcoholic fatty liver disease || id:ebi-a-GCST90091033	Nonalcoholic fatty liver disease	Nonalcoholic fatty liver disease || ||	TRUE	igd	TRUE	rs200739311	rs4856598	T	C	A	C	85650323	3	1.55299e-10	0.002	450243	ebi-a-GCST90000025	Appendicular lean mass || id:ebi-a-GCST90000025	TRUE	reported	igd	40.9575	2	1	TRUE
rs111622870	C	T	C	T	-0.0282	-0.0068463	0.0482	0.038767	FALSE	FALSE	FALSE	ebi-a-GCST90091033	4	2613109	0.043189	778614	0.874	Nonalcoholic fatty liver disease || id:ebi-a-GCST90091033	Nonalcoholic fatty liver disease	Nonalcoholic fatty liver disease || ||	TRUE	igd								2613109	4	1.85999e-10	0.0044	450243	ebi-a-GCST90000025	Appendicular lean mass || id:ebi-a-GCST90000025	TRUE	reported	igd	41.0024	2	1	TRUE
rs56112295	T	C	T	C	0.0154	0.0500299	0.2257	0.207753	FALSE	FALSE	FALSE	ebi-a-GCST90091033	14	105925300	0.0204436	778614	0.0143999	Nonalcoholic fatty liver disease || id:ebi-a-GCST90091033	Nonalcoholic fatty liver disease	Nonalcoholic fatty liver disease || ||	TRUE	igd	TRUE	rs56112295	rs112766772	T	C	C	T	105877057	14	1.118e-10	0.0024	450243	ebi-a-GCST90000025	Appendicular lean mass || id:ebi-a-GCST90000025	TRUE	reported	igd	41.1605	2	1	TRUE
rs55717234	G	A	G	A	0.0122	0.0126651	0.5732	0.568588	FALSE	FALSE	FALSE	ebi-a-GCST90091033	1	150999863	0.0171159	778614	0.4593	Nonalcoholic fatty liver disease || id:ebi-a-GCST90091033	Nonalcoholic fatty liver disease	Nonalcoholic fatty liver disease || ||	TRUE	igd								150999863	1	1.341e-10	0.0019	450243	ebi-a-GCST90000025	Appendicular lean mass || id:ebi-a-GCST90000025	TRUE	reported	igd	41.2269	2	1	TRUE
rs116052377	A	G	A	G	0.0225	0.0029175	0.0809	0.074553	FALSE	FALSE	FALSE	ebi-a-GCST90091033	4	124787756	0.034424	778614	0.9325	Nonalcoholic fatty liver disease || id:ebi-a-GCST90091033	Nonalcoholic fatty liver disease	Nonalcoholic fatty liver disease || ||	TRUE	igd								124787756	4	7.89042e-11	0.0035	450243	ebi-a-GCST90000025	Appendicular lean mass || id:ebi-a-GCST90000025	TRUE	reported	igd	41.2833	2	1	TRUE
rs7185244	C	T	C	T	-0.0148	0.0100557	0.7759	0.7833	FALSE	FALSE	FALSE	ebi-a-GCST90091033	16	86546887	0.0201632	778614	0.617999	Nonalcoholic fatty liver disease || id:ebi-a-GCST90091033	Nonalcoholic fatty liver disease	Nonalcoholic fatty liver disease || ||	TRUE	igd								86546887	16	1.39601e-10	0.0023	450243	ebi-a-GCST90000025	Appendicular lean mass || id:ebi-a-GCST90000025	TRUE	reported	igd	41.4051	2	1	TRUE
rs1405227	A	G	A	G	0.0129	-0.0109578	0.3167	0.300199	FALSE	FALSE	FALSE	ebi-a-GCST90091033	1	98873390	0.0172742	778614	0.5259	Nonalcoholic fatty liver disease || id:ebi-a-GCST90091033	Nonalcoholic fatty liver disease	Nonalcoholic fatty liver disease || ||	TRUE	igd								98873390	1	1.573e-10	0.002	450243	ebi-a-GCST90000025	Appendicular lean mass || id:ebi-a-GCST90000025	TRUE	reported	igd	41.594	2	1	TRUE
rs6054491	G	C	G	C	-0.0142	-0.0371289	0.2404	0.279324	FALSE	TRUE	FALSE	ebi-a-GCST90091033	20	6709535	0.0189245	778614	0.0497703	Nonalcoholic fatty liver disease || id:ebi-a-GCST90091033	Nonalcoholic fatty liver disease	Nonalcoholic fatty liver disease || ||	TRUE	igd								6709535	20	2.15199e-10	0.0022	450243	ebi-a-GCST90000025	Appendicular lean mass || id:ebi-a-GCST90000025	TRUE	reported	igd	41.6488	2	1	TRUE
rs6849302	G	A	G	A	0.0155	0.0112747	0.1977	0.205765	FALSE	FALSE	FALSE	ebi-a-GCST90091033	4	156665074	0.0200329	778614	0.5736	Nonalcoholic fatty liver disease || id:ebi-a-GCST90091033	Nonalcoholic fatty liver disease	Nonalcoholic fatty liver disease || ||	TRUE	igd								156665074	4	7.10722e-11	0.0024	450243	ebi-a-GCST90000025	Appendicular lean mass || id:ebi-a-GCST90000025	TRUE	reported	igd	41.6942	2	1	TRUE
rs28529426	T	C	T	C	-0.0168	-0.0112158	0.1711	0.149105	FALSE	FALSE	FALSE	ebi-a-GCST90091033	7	4678264	0.0215544	778614	0.6028	Nonalcoholic fatty liver disease || id:ebi-a-GCST90091033	Nonalcoholic fatty liver disease	Nonalcoholic fatty liver disease || ||	TRUE	igd								4678264	7	5.82371e-11	0.0026	450243	ebi-a-GCST90000025	Appendicular lean mass || id:ebi-a-GCST90000025	TRUE	reported	igd	41.7325	2	1	TRUE
rs13127468	A	C	A	C	-0.0123	0.0169911	0.4629	0.500994	FALSE	FALSE	FALSE	ebi-a-GCST90091033	4	8599658	0.0165703	778614	0.3052	Nonalcoholic fatty liver disease || id:ebi-a-GCST90091033	Nonalcoholic fatty liver disease	Nonalcoholic fatty liver disease || ||	TRUE	igd								8599658	4	9.85825e-11	0.0019	450243	ebi-a-GCST90000025	Appendicular lean mass || id:ebi-a-GCST90000025	TRUE	reported	igd	41.9039	2	1	TRUE
rs4938359	G	A	G	A	-0.0156	-0.0144405	0.2024	0.189861	FALSE	FALSE	FALSE	ebi-a-GCST90091033	11	117093560	0.019385	778614	0.4563	Nonalcoholic fatty liver disease || id:ebi-a-GCST90091033	Nonalcoholic fatty liver disease	Nonalcoholic fatty liver disease || ||	TRUE	igd								117093560	11	3.23966e-11	0.0024	450243	ebi-a-GCST90000025	Appendicular lean mass || id:ebi-a-GCST90000025	TRUE	reported	igd	42.2342	2	1	TRUE
rs650508	C	G	C	G	-0.013	0.0264647	0.3008	0.258449	FALSE	TRUE	FALSE	ebi-a-GCST90091033	2	45880122	0.0182919	778614	0.148	Nonalcoholic fatty liver disease || id:ebi-a-GCST90091033	Nonalcoholic fatty liver disease	Nonalcoholic fatty liver disease || ||	TRUE	igd								45880122	2	1.86102e-10	0.002	450243	ebi-a-GCST90000025	Appendicular lean mass || id:ebi-a-GCST90000025	TRUE	reported	igd	42.2406	2	1	TRUE
rs2490302	A	T	A	T	0.0221	-0.0251392	0.9137	0.890656	FALSE	TRUE	FALSE	ebi-a-GCST90091033	10	37820655	0.0300511	778614	0.4028	Nonalcoholic fatty liver disease || id:ebi-a-GCST90091033	Nonalcoholic fatty liver disease	Nonalcoholic fatty liver disease || ||	TRUE	igd	TRUE	rs2490302	rs11595428	T	A	T	A	37702435	10	6.23735e-11	0.0034	450243	ebi-a-GCST90000025	Appendicular lean mass || id:ebi-a-GCST90000025	TRUE	reported	igd	42.2494	2	1	TRUE
rs75702986	A	G	A	G	-0.0163	0.047326	0.1861	0.177932	FALSE	FALSE	FALSE	ebi-a-GCST90091033	19	35566151	0.0219617	778614	0.0311702	Nonalcoholic fatty liver disease || id:ebi-a-GCST90091033	Nonalcoholic fatty liver disease	Nonalcoholic fatty liver disease || ||	TRUE	igd								35566151	19	3.14196e-11	0.0025	450243	ebi-a-GCST90000025	Appendicular lean mass || id:ebi-a-GCST90000025	TRUE	reported	igd	42.4927	2	1	TRUE
rs113671109	C	T	C	T	-0.015	-0.0244428	0.22	0.220676	FALSE	FALSE	FALSE	ebi-a-GCST90091033	3	12620885	0.0195006	778614	0.21	Nonalcoholic fatty liver disease || id:ebi-a-GCST90091033	Nonalcoholic fatty liver disease	Nonalcoholic fatty liver disease || ||	TRUE	igd								12620885	3	4.22863e-11	0.0023	450243	ebi-a-GCST90000025	Appendicular lean mass || id:ebi-a-GCST90000025	TRUE	reported	igd	42.5187	2	1	TRUE
rs61397287	T	A	T	A	0.0235	-0.0616629	0.0747	0.067594	FALSE	TRUE	FALSE	ebi-a-GCST90091033	2	144241994	0.0315149	778614	0.0503895	Nonalcoholic fatty liver disease || id:ebi-a-GCST90091033	Nonalcoholic fatty liver disease	Nonalcoholic fatty liver disease || ||	TRUE	igd	TRUE	rs61397287	rs113230920	T	A	A	G	144223279	2	4.45349e-11	0.0036	450243	ebi-a-GCST90000025	Appendicular lean mass || id:ebi-a-GCST90000025	TRUE	reported	igd	42.5618	2	1	TRUE
rs10815274	C	A	C	A	0.0124	0.001477	0.4562	0.473161	FALSE	FALSE	FALSE	ebi-a-GCST90091033	9	5728968	0.0162591	778614	0.9276	Nonalcoholic fatty liver disease || id:ebi-a-GCST90091033	Nonalcoholic fatty liver disease	Nonalcoholic fatty liver disease || ||	TRUE	igd								5728968	9	6.45654e-11	0.0019	450243	ebi-a-GCST90000025	Appendicular lean mass || id:ebi-a-GCST90000025	TRUE	reported	igd	42.5878	2	1	TRUE
rs496783	G	A	G	A	-0.0124	0.0230469	0.4648	0.45328	FALSE	FALSE	FALSE	ebi-a-GCST90091033	10	116137961	0.0164487	778614	0.1612	Nonalcoholic fatty liver disease || id:ebi-a-GCST90091033	Nonalcoholic fatty liver disease	Nonalcoholic fatty liver disease || ||	TRUE	igd								116137961	10	8.12643e-11	0.0019	450243	ebi-a-GCST90000025	Appendicular lean mass || id:ebi-a-GCST90000025	TRUE	reported	igd	42.588	2	1	TRUE
rs2592208	A	C	A	C	-0.0124	0.0033495	0.513	0.520875	FALSE	FALSE	FALSE	ebi-a-GCST90091033	17	67408873	0.0161601	778614	0.8358	Nonalcoholic fatty liver disease || id:ebi-a-GCST90091033	Nonalcoholic fatty liver disease	Nonalcoholic fatty liver disease || ||	TRUE	igd								67408873	17	5.51696e-11	0.0019	450243	ebi-a-GCST90000025	Appendicular lean mass || id:ebi-a-GCST90000025	TRUE	reported	igd	42.5888	2	1	TRUE
rs10019221	T	G	T	G	-0.0124	-0.0102097	0.5974	0.579523	FALSE	FALSE	FALSE	ebi-a-GCST90091033	4	21785364	0.0171971	778614	0.552699	Nonalcoholic fatty liver disease || id:ebi-a-GCST90091033	Nonalcoholic fatty liver disease	Nonalcoholic fatty liver disease || ||	TRUE	igd								21785364	4	1.22101e-10	0.0019	450243	ebi-a-GCST90000025	Appendicular lean mass || id:ebi-a-GCST90000025	TRUE	reported	igd	42.5899	2	1	TRUE
rs4683435	G	A	G	A	0.0144	-0.0261763	0.7723	0.816103	FALSE	FALSE	FALSE	ebi-a-GCST90091033	3	142624732	0.0197698	778614	0.1855	Nonalcoholic fatty liver disease || id:ebi-a-GCST90091033	Nonalcoholic fatty liver disease	Nonalcoholic fatty liver disease || ||	TRUE	igd								142624732	3	1.60498e-10	0.0022	450243	ebi-a-GCST90000025	Appendicular lean mass || id:ebi-a-GCST90000025	TRUE	reported	igd	42.8416	2	1	TRUE
rs6000886	C	T	C	T	0.0131	-0.0146225	0.6482	0.597416	FALSE	FALSE	FALSE	ebi-a-GCST90091033	22	38187301	0.0168291	778614	0.3849	Nonalcoholic fatty liver disease || id:ebi-a-GCST90091033	Nonalcoholic fatty liver disease	Nonalcoholic fatty liver disease || ||	TRUE	igd	TRUE	rs6000886	rs6000890	T	C	C	T	38176670	22	5.88166e-11	0.002	450243	ebi-a-GCST90000025	Appendicular lean mass || id:ebi-a-GCST90000025	TRUE	reported	igd	42.9001	2	1	TRUE
rs13109280	G	A	G	A	0.0131	0.0045954	0.6618	0.666998	FALSE	FALSE	FALSE	ebi-a-GCST90091033	4	54380513	0.0173478	778614	0.791099	Nonalcoholic fatty liver disease || id:ebi-a-GCST90091033	Nonalcoholic fatty liver disease	Nonalcoholic fatty liver disease || ||	TRUE	igd								54380513	4	9.14534e-11	0.002	450243	ebi-a-GCST90000025	Appendicular lean mass || id:ebi-a-GCST90000025	TRUE	reported	igd	42.9002	2	1	TRUE
rs188617336	T	C	T	C	0.0138	-0.0155075	0.2983	0.336978	FALSE	FALSE	FALSE	ebi-a-GCST90091033	6	20627891	0.0179959	778614	0.3888	Nonalcoholic fatty liver disease || id:ebi-a-GCST90091033	Nonalcoholic fatty liver disease	Nonalcoholic fatty liver disease || ||	TRUE	igd	TRUE	rs188617336	rs9465839	T	C	G	A	20610730	6	6.6558e-11	0.0021	450243	ebi-a-GCST90000025	Appendicular lean mass || id:ebi-a-GCST90000025	TRUE	reported	igd	43.1737	2	1	TRUE
rs116008080	A	G	A	G	-0.0415	0.058171	0.0238	0.014911	FALSE	FALSE	FALSE	ebi-a-GCST90091033	16	67254841	0.054893	778614	0.2893	Nonalcoholic fatty liver disease || id:ebi-a-GCST90091033	Nonalcoholic fatty liver disease	Nonalcoholic fatty liver disease || ||	TRUE	igd								67254841	16	4.05695e-11	0.0063	450243	ebi-a-GCST90000025	Appendicular lean mass || id:ebi-a-GCST90000025	TRUE	reported	igd	43.2215	2	1	TRUE
rs10123619	G	A	G	A	-0.0171	-0.0252861	0.8425	0.847913	FALSE	FALSE	FALSE	ebi-a-GCST90091033	9	119353611	0.0222426	778614	0.2556	Nonalcoholic fatty liver disease || id:ebi-a-GCST90091033	Nonalcoholic fatty liver disease	Nonalcoholic fatty liver disease || ||	TRUE	igd								119353611	9	4.05042e-11	0.0026	450243	ebi-a-GCST90000025	Appendicular lean mass || id:ebi-a-GCST90000025	TRUE	reported	igd	43.2549	2	1	TRUE
rs4748008	C	T	C	T	-0.0125	0.0042077	0.4346	0.460239	FALSE	FALSE	FALSE	ebi-a-GCST90091033	10	12935125	0.0163874	778614	0.7974	Nonalcoholic fatty liver disease || id:ebi-a-GCST90091033	Nonalcoholic fatty liver disease	Nonalcoholic fatty liver disease || ||	TRUE	igd								12935125	10	8.94953e-11	0.0019	450243	ebi-a-GCST90000025	Appendicular lean mass || id:ebi-a-GCST90000025	TRUE	reported	igd	43.2769	2	1	TRUE
rs2347808	A	G	A	G	-0.0125	-0.0014169	0.5139	0.491054	FALSE	FALSE	FALSE	ebi-a-GCST90091033	18	2750856	0.0162197	778614	0.9304	Nonalcoholic fatty liver disease || id:ebi-a-GCST90091033	Nonalcoholic fatty liver disease	Nonalcoholic fatty liver disease || ||	TRUE	igd								2750856	18	5.78762e-11	0.0019	450243	ebi-a-GCST90000025	Appendicular lean mass || id:ebi-a-GCST90000025	TRUE	reported	igd	43.2784	2	1	TRUE
rs77447813	C	G	C	G	0.0224	0.0247331	0.087	0.071571	FALSE	TRUE	FALSE	ebi-a-GCST90091033	20	50827041	0.0289804	778614	0.3934	Nonalcoholic fatty liver disease || id:ebi-a-GCST90091033	Nonalcoholic fatty liver disease	Nonalcoholic fatty liver disease || ||	TRUE	igd								50827041	20	3.20775e-11	0.0034	450243	ebi-a-GCST90000025	Appendicular lean mass || id:ebi-a-GCST90000025	TRUE	reported	igd	43.3608	2	1	TRUE
rs10793931	C	G	C	G	-0.0132	0.0005899	0.3555	0.400596	FALSE	TRUE	FALSE	ebi-a-GCST90091033	9	133436478	0.016899	778614	0.9722	Nonalcoholic fatty liver disease || id:ebi-a-GCST90091033	Nonalcoholic fatty liver disease	Nonalcoholic fatty liver disease || ||	TRUE	igd								133436478	9	3.23221e-11	0.002	450243	ebi-a-GCST90000025	Appendicular lean mass || id:ebi-a-GCST90000025	TRUE	reported	igd	43.5522	2	1	TRUE
rs7321635	C	A	C	A	-0.0132	-0.0080928	0.6465	0.652087	FALSE	FALSE	FALSE	ebi-a-GCST90091033	13	21472055	0.0166506	778614	0.6269	Nonalcoholic fatty liver disease || id:ebi-a-GCST90091033	Nonalcoholic fatty liver disease	Nonalcoholic fatty liver disease || ||	TRUE	igd								21472055	13	2.5781e-11	0.002	450243	ebi-a-GCST90000025	Appendicular lean mass || id:ebi-a-GCST90000025	TRUE	reported	igd	43.5575	2	1	TRUE
rs1899040	T	C	T	C	0.0152	-0.0068724	0.7962	0.790258	FALSE	FALSE	FALSE	ebi-a-GCST90091033	2	223901896	0.0202268	778614	0.734	Nonalcoholic fatty liver disease || id:ebi-a-GCST90091033	Nonalcoholic fatty liver disease	Nonalcoholic fatty liver disease || ||	TRUE	igd								223901896	2	9.04066e-11	0.0023	450243	ebi-a-GCST90000025	Appendicular lean mass || id:ebi-a-GCST90000025	TRUE	reported	igd	43.6736	2	1	TRUE
rs2663126	A	G	A	G	-0.0139	-0.0243078	0.6905	0.724652	FALSE	FALSE	FALSE	ebi-a-GCST90091033	15	99563857	0.0181312	778614	0.18	Nonalcoholic fatty liver disease || id:ebi-a-GCST90091033	Nonalcoholic fatty liver disease	Nonalcoholic fatty liver disease || ||	TRUE	igd								99563857	15	1.35613e-11	0.0021	450243	ebi-a-GCST90000025	Appendicular lean mass || id:ebi-a-GCST90000025	TRUE	reported	igd	43.8097	2	1	TRUE
rs34522021	T	C	T	C	0.0126	0.0004257	0.4547	0.466203	FALSE	FALSE	FALSE	ebi-a-GCST90091033	9	23350420	0.0164517	778614	0.9794	Nonalcoholic fatty liver disease || id:ebi-a-GCST90091033	Nonalcoholic fatty liver disease	Nonalcoholic fatty liver disease || ||	TRUE	igd								23350420	9	3.37598e-11	0.0019	450243	ebi-a-GCST90000025	Appendicular lean mass || id:ebi-a-GCST90000025	TRUE	reported	igd	43.9725	2	1	TRUE
rs11605297	A	G	A	G	0.0146	0.008329	0.2328	0.233598	FALSE	FALSE	FALSE	ebi-a-GCST90091033	11	58296806	0.0191886	778614	0.6642	Nonalcoholic fatty liver disease || id:ebi-a-GCST90091033	Nonalcoholic fatty liver disease	Nonalcoholic fatty liver disease || ||	TRUE	igd								58296806	11	8.03341e-11	0.0022	450243	ebi-a-GCST90000025	Appendicular lean mass || id:ebi-a-GCST90000025	TRUE	reported	igd	44.0269	2	1	TRUE
rs2754255	G	A	G	A	-0.0153	0.0184441	0.2245	0.234592	FALSE	FALSE	FALSE	ebi-a-GCST90091033	6	88393572	0.0197767	778614	0.351	Nonalcoholic fatty liver disease || id:ebi-a-GCST90091033	Nonalcoholic fatty liver disease	Nonalcoholic fatty liver disease || ||	TRUE	igd								88393572	6	1.04689e-11	0.0023	450243	ebi-a-GCST90000025	Appendicular lean mass || id:ebi-a-GCST90000025	TRUE	reported	igd	44.2362	2	1	TRUE
rs12340775	A	G	A	G	-0.0287	-0.0538138	0.0552	0.05169	FALSE	FALSE	FALSE	ebi-a-GCST90091033	9	13226945	0.0351923	778614	0.1262	Nonalcoholic fatty liver disease || id:ebi-a-GCST90091033	Nonalcoholic fatty liver disease	Nonalcoholic fatty liver disease || ||	TRUE	igd								13226945	9	1.73181e-11	0.0043	450243	ebi-a-GCST90000025	Appendicular lean mass || id:ebi-a-GCST90000025	TRUE	reported	igd	44.4724	2	1	TRUE
rs9385002	T	A	T	A	-0.0147	0.0170279	0.2394	0.249503	FALSE	TRUE	FALSE	ebi-a-GCST90091033	6	117552469	0.018371	778614	0.354	Nonalcoholic fatty liver disease || id:ebi-a-GCST90091033	Nonalcoholic fatty liver disease	Nonalcoholic fatty liver disease || ||	TRUE	igd								117552469	6	3.26287e-11	0.0022	450243	ebi-a-GCST90000025	Appendicular lean mass || id:ebi-a-GCST90000025	TRUE	reported	igd	44.6324	2	1	TRUE
rs2717008	C	T	C	T	-0.0127	0.0026594	0.3835	0.379722	FALSE	FALSE	FALSE	ebi-a-GCST90091033	2	58149158	0.0168016	778614	0.8742	Nonalcoholic fatty liver disease || id:ebi-a-GCST90091033	Nonalcoholic fatty liver disease	Nonalcoholic fatty liver disease || ||	TRUE	igd								58149158	2	4.9877e-11	0.0019	450243	ebi-a-GCST90000025	Appendicular lean mass || id:ebi-a-GCST90000025	TRUE	reported	igd	44.6713	2	1	TRUE
rs6738207	A	G	A	G	0.0127	-0.0082808	0.4007	0.400596	FALSE	FALSE	FALSE	ebi-a-GCST90091033	2	105989716	0.0166889	778614	0.619801	Nonalcoholic fatty liver disease || id:ebi-a-GCST90091033	Nonalcoholic fatty liver disease	Nonalcoholic fatty liver disease || ||	TRUE	igd								105989716	2	4.14477e-11	0.0019	450243	ebi-a-GCST90000025	Appendicular lean mass || id:ebi-a-GCST90000025	TRUE	reported	igd	44.6718	2	1	TRUE
rs8084413	A	G	A	G	-0.0127	-0.0191836	0.4693	0.501988	FALSE	FALSE	FALSE	ebi-a-GCST90091033	18	22869123	0.0163153	778614	0.2397	Nonalcoholic fatty liver disease || id:ebi-a-GCST90091033	Nonalcoholic fatty liver disease	Nonalcoholic fatty liver disease || ||	TRUE	igd								22869123	18	3.24713e-11	0.0019	450243	ebi-a-GCST90000025	Appendicular lean mass || id:ebi-a-GCST90000025	TRUE	reported	igd	44.6735	2	1	TRUE
rs331917	G	A	G	A	-0.0127	0.0376012	0.5803	0.569583	FALSE	FALSE	FALSE	ebi-a-GCST90091033	5	98158524	0.0164276	778614	0.0220902	Nonalcoholic fatty liver disease || id:ebi-a-GCST90091033	Nonalcoholic fatty liver disease	Nonalcoholic fatty liver disease || ||	TRUE	igd								98158524	5	3.5416e-11	0.0019	450243	ebi-a-GCST90000025	Appendicular lean mass || id:ebi-a-GCST90000025	TRUE	reported	igd	44.6753	2	1	TRUE
rs2923411	C	T	C	T	0.0127	0.0336583	0.5946	0.589463	FALSE	FALSE	FALSE	ebi-a-GCST90091033	8	42455206	0.0166966	778614	0.0438097	Nonalcoholic fatty liver disease || id:ebi-a-GCST90091033	Nonalcoholic fatty liver disease	Nonalcoholic fatty liver disease || ||	TRUE	igd								42455206	8	4.7698e-11	0.0019	450243	ebi-a-GCST90000025	Appendicular lean mass || id:ebi-a-GCST90000025	TRUE	reported	igd	44.6754	2	1	TRUE
rs2283200	T	C	T	C	-0.0281	-0.0103737	0.0559	0.058648	FALSE	FALSE	FALSE	ebi-a-GCST90091033	11	2729340	0.0359879	778614	0.7732	Nonalcoholic fatty liver disease || id:ebi-a-GCST90091033	Nonalcoholic fatty liver disease	Nonalcoholic fatty liver disease || ||	TRUE	igd								2729340	11	1.48115e-11	0.0042	450243	ebi-a-GCST90000025	Appendicular lean mass || id:ebi-a-GCST90000025	TRUE	reported	igd	44.6872	2	1	TRUE
rs10461725	C	G	C	G	0.0134	-0.0037616	0.6561	0.658052	FALSE	TRUE	FALSE	ebi-a-GCST90091033	5	39437129	0.0170028	778614	0.8249	Nonalcoholic fatty liver disease || id:ebi-a-GCST90091033	Nonalcoholic fatty liver disease	Nonalcoholic fatty liver disease || ||	TRUE	igd								39437129	5	1.9829e-11	0.002	450243	ebi-a-GCST90000025	Appendicular lean mass || id:ebi-a-GCST90000025	TRUE	reported	igd	44.8875	2	1	TRUE
rs1005723	T	C	T	C	0.0161	0.0107162	0.1908	0.193837	FALSE	FALSE	FALSE	ebi-a-GCST90091033	1	243646251	0.020657	778614	0.6039	Nonalcoholic fatty liver disease || id:ebi-a-GCST90091033	Nonalcoholic fatty liver disease	Nonalcoholic fatty liver disease || ||	TRUE	igd								243646251	1	1.7869e-11	0.0024	450243	ebi-a-GCST90000025	Appendicular lean mass || id:ebi-a-GCST90000025	TRUE	reported	igd	44.9825	2	1	TRUE
rs2268718	T	C	T	C	0.0141	-0.0286715	0.2704	0.260437	FALSE	FALSE	FALSE	ebi-a-GCST90091033	6	52415023	0.017684	778614	0.1049	Nonalcoholic fatty liver disease || id:ebi-a-GCST90091033	Nonalcoholic fatty liver disease	Nonalcoholic fatty liver disease || ||	TRUE	igd								52415023	6	3.23594e-11	0.0021	450243	ebi-a-GCST90000025	Appendicular lean mass || id:ebi-a-GCST90000025	TRUE	reported	igd	45.0693	2	1	TRUE
rs11009928	G	A	G	A	-0.0148	0.0088425	0.2547	0.261431	FALSE	FALSE	FALSE	ebi-a-GCST90091033	10	35059237	0.0190813	778614	0.643101	Nonalcoholic fatty liver disease || id:ebi-a-GCST90091033	Nonalcoholic fatty liver disease	Nonalcoholic fatty liver disease || ||	TRUE	igd	TRUE	rs11009928	rs9417143	G	A	C	T	35058712	10	1.03801e-11	0.0022	450243	ebi-a-GCST90000025	Appendicular lean mass || id:ebi-a-GCST90000025	TRUE	reported	igd	45.2427	2	1	TRUE
rs35811052	G	A	G	A	-0.0148	-0.0208403	0.2559	0.252485	FALSE	FALSE	FALSE	ebi-a-GCST90091033	16	15128416	0.0184187	778614	0.2579	Nonalcoholic fatty liver disease || id:ebi-a-GCST90091033	Nonalcoholic fatty liver disease	Nonalcoholic fatty liver disease || ||	TRUE	igd								15128416	16	8.84097e-12	0.0022	450243	ebi-a-GCST90000025	Appendicular lean mass || id:ebi-a-GCST90000025	TRUE	reported	igd	45.2428	2	1	TRUE
rs861674	T	A	T	A	0.0128	-0.0223068	0.4578	0.471173	FALSE	TRUE	TRUE	ebi-a-GCST90091033	5	112064475	0.0162437	778614	0.1697	Nonalcoholic fatty liver disease || id:ebi-a-GCST90091033	Nonalcoholic fatty liver disease	Nonalcoholic fatty liver disease || ||	TRUE	igd								112064475	5	1.3649e-11	0.0019	450243	ebi-a-GCST90000025	Appendicular lean mass || id:ebi-a-GCST90000025	TRUE	reported	igd	45.3794	2	1	FALSE
rs2454390	C	T	C	T	-0.0176	0.0028309	0.8459	0.842942	FALSE	FALSE	FALSE	ebi-a-GCST90091033	12	103255613	0.0243057	778614	0.9073	Nonalcoholic fatty liver disease || id:ebi-a-GCST90091033	Nonalcoholic fatty liver disease	Nonalcoholic fatty liver disease || ||	TRUE	igd								103255613	12	1.7398e-11	0.0026	450243	ebi-a-GCST90000025	Appendicular lean mass || id:ebi-a-GCST90000025	TRUE	reported	igd	45.8214	2	1	TRUE
rs17818592	C	T	C	T	-0.0129	0.0162935	0.4367	0.435388	FALSE	FALSE	FALSE	ebi-a-GCST90091033	16	86088594	0.0162495	778614	0.316	Nonalcoholic fatty liver disease || id:ebi-a-GCST90091033	Nonalcoholic fatty liver disease	Nonalcoholic fatty liver disease || ||	TRUE	igd								86088594	16	1.22914e-11	0.0019	450243	ebi-a-GCST90000025	Appendicular lean mass || id:ebi-a-GCST90000025	TRUE	reported	igd	46.0907	2	1	TRUE
rs7543202	G	A	G	A	0.0129	0.0282082	0.6229	0.5666	FALSE	FALSE	FALSE	ebi-a-GCST90091033	1	73896218	0.0167635	778614	0.0924294	Nonalcoholic fatty liver disease || id:ebi-a-GCST90091033	Nonalcoholic fatty liver disease	Nonalcoholic fatty liver disease || ||	TRUE	igd	TRUE	rs7543202	rs11580539	A	G	A	G	73872885	1	2.86484e-11	0.0019	450243	ebi-a-GCST90000025	Appendicular lean mass || id:ebi-a-GCST90000025	TRUE	reported	igd	46.0939	2	1	TRUE
rs11060942	A	G	A	G	-0.0354	0.041222	0.0344	0.027833	FALSE	FALSE	FALSE	ebi-a-GCST90091033	12	123434524	0.0410996	778614	0.3159	Nonalcoholic fatty liver disease || id:ebi-a-GCST90091033	Nonalcoholic fatty liver disease	Nonalcoholic fatty liver disease || ||	TRUE	igd								123434524	12	7.49031e-12	0.0052	450243	ebi-a-GCST90000025	Appendicular lean mass || id:ebi-a-GCST90000025	TRUE	reported	igd	46.211	2	1	TRUE
rs10171272	A	C	A	C	0.0136	0.0185138	0.3035	0.298211	FALSE	FALSE	FALSE	ebi-a-GCST90091033	2	25950511	0.0176811	778614	0.2951	Nonalcoholic fatty liver disease || id:ebi-a-GCST90091033	Nonalcoholic fatty liver disease	Nonalcoholic fatty liver disease || ||	TRUE	igd	TRUE	rs10171272	rs10184492	A	C	G	C	25946636	2	2.8721e-11	0.002	450243	ebi-a-GCST90000025	Appendicular lean mass || id:ebi-a-GCST90000025	TRUE	reported	igd	46.2289	2	1	TRUE
rs963317	G	A	G	A	-0.0136	0.0003842	0.6629	0.680915	FALSE	FALSE	FALSE	ebi-a-GCST90091033	4	45129970	0.0171055	778614	0.9821	Nonalcoholic fatty liver disease || id:ebi-a-GCST90091033	Nonalcoholic fatty liver disease	Nonalcoholic fatty liver disease || ||	TRUE	igd								45129970	4	1.0311e-11	0.002	450243	ebi-a-GCST90000025	Appendicular lean mass || id:ebi-a-GCST90000025	TRUE	reported	igd	46.2374	2	1	TRUE
rs664317	C	A	C	A	-0.0177	-0.0044667	0.8375	0.849901	FALSE	FALSE	FALSE	ebi-a-GCST90091033	10	89818986	0.0215699	778614	0.8359	Nonalcoholic fatty liver disease || id:ebi-a-GCST90091033	Nonalcoholic fatty liver disease	Nonalcoholic fatty liver disease || ||	TRUE	igd	TRUE	rs664317	rs2975112	A	C	G	A	89812230	10	4.49573e-12	0.0026	450243	ebi-a-GCST90000025	Appendicular lean mass || id:ebi-a-GCST90000025	TRUE	reported	igd	46.3435	2	1	TRUE
rs2925155	T	C	T	C	-0.015	0.0050869	0.2612	0.287276	FALSE	FALSE	FALSE	ebi-a-GCST90091033	8	75886297	0.0189098	778614	0.7879	Nonalcoholic fatty liver disease || id:ebi-a-GCST90091033	Nonalcoholic fatty liver disease	Nonalcoholic fatty liver disease || ||	TRUE	igd								75886297	8	5.46638e-12	0.0022	450243	ebi-a-GCST90000025	Appendicular lean mass || id:ebi-a-GCST90000025	TRUE	reported	igd	46.4738	2	1	TRUE
rs116493405	A	G	A	G	0.0287	0.0287342	0.0537	0.055666	FALSE	FALSE	FALSE	ebi-a-GCST90091033	3	114733556	0.0357702	778614	0.4218	Nonalcoholic fatty liver disease || id:ebi-a-GCST90091033	Nonalcoholic fatty liver disease	Nonalcoholic fatty liver disease || ||	TRUE	igd								114733556	3	9.52138e-12	0.0042	450243	ebi-a-GCST90000025	Appendicular lean mass || id:ebi-a-GCST90000025	TRUE	reported	igd	46.6091	2	1	TRUE
rs9890062	A	G	A	G	0.0267	-0.007592	0.0615	0.074553	FALSE	FALSE	FALSE	ebi-a-GCST90091033	17	17437297	0.0333995	778614	0.8202	Nonalcoholic fatty liver disease || id:ebi-a-GCST90091033	Nonalcoholic fatty liver disease	Nonalcoholic fatty liver disease || ||	TRUE	igd	TRUE	rs9890062	rs7216223	A	G	T	C	17434352	17	1.20005e-11	0.0039	450243	ebi-a-GCST90000025	Appendicular lean mass || id:ebi-a-GCST90000025	TRUE	reported	igd	46.7953	2	1	TRUE
rs8136517	C	T	C	T	0.0267	0.0205226	0.0652	0.060636	FALSE	FALSE	FALSE	ebi-a-GCST90091033	22	46439433	0.037134	778614	0.5805	Nonalcoholic fatty liver disease || id:ebi-a-GCST90091033	Nonalcoholic fatty liver disease	Nonalcoholic fatty liver disease || ||	TRUE	igd								46439433	22	6.58264e-12	0.0039	450243	ebi-a-GCST90000025	Appendicular lean mass || id:ebi-a-GCST90000025	TRUE	reported	igd	46.7998	2	1	TRUE
rs10657263	G	C	G	C	-0.013	0.0140268	0.5481	0.560636	FALSE	TRUE	TRUE	ebi-a-GCST90091033	11	49690504	0.0170047	778614	0.4094	Nonalcoholic fatty liver disease || id:ebi-a-GCST90091033	Nonalcoholic fatty liver disease	Nonalcoholic fatty liver disease || ||	TRUE	igd	TRUE	rs10657263	rs10769604	C	G	T	G	49690460	11	7.97995e-12	0.0019	450243	ebi-a-GCST90000025	Appendicular lean mass || id:ebi-a-GCST90000025	TRUE	reported	igd	46.8102	2	1	FALSE
rs9594714	T	G	T	G	0.0144	-0.0028185	0.3052	0.28827	FALSE	FALSE	FALSE	ebi-a-GCST90091033	13	42800481	0.0174674	778614	0.8718	Nonalcoholic fatty liver disease || id:ebi-a-GCST90091033	Nonalcoholic fatty liver disease	Nonalcoholic fatty liver disease || ||	TRUE	igd								42800481	13	2.64789e-12	0.0021	450243	ebi-a-GCST90000025	Appendicular lean mass || id:ebi-a-GCST90000025	TRUE	reported	igd	47.009	2	1	TRUE
rs12616192	A	G	A	G	-0.0261	0.0674111	0.0676	0.095427	FALSE	FALSE	FALSE	ebi-a-GCST90091033	2	121568931	0.0304858	778614	0.0270203	Nonalcoholic fatty liver disease || id:ebi-a-GCST90091033	Nonalcoholic fatty liver disease	Nonalcoholic fatty liver disease || ||	TRUE	igd								121568931	2	6.82967e-12	0.0038	450243	ebi-a-GCST90000025	Appendicular lean mass || id:ebi-a-GCST90000025	TRUE	reported	igd	47.1069	2	1	TRUE
rs40270	C	A	C	A	0.0151	0.0474222	0.7724	0.738569	FALSE	FALSE	FALSE	ebi-a-GCST90091033	5	55804552	0.0186357	778614	0.0109401	Nonalcoholic fatty liver disease || id:ebi-a-GCST90091033	Nonalcoholic fatty liver disease	Nonalcoholic fatty liver disease || ||	TRUE	igd								55804552	5	1.89802e-11	0.0022	450243	ebi-a-GCST90000025	Appendicular lean mass || id:ebi-a-GCST90000025	TRUE	reported	igd	47.1078	2	1	TRUE
rs7679276	G	A	G	A	-0.033	-0.0469072	0.9544	0.960239	FALSE	FALSE	FALSE	ebi-a-GCST90091033	4	146860186	0.0531039	778614	0.3771	Nonalcoholic fatty liver disease || id:ebi-a-GCST90091033	Nonalcoholic fatty liver disease	Nonalcoholic fatty liver disease || ||	TRUE	igd								146860186	4	5.92652e-12	0.0048	450243	ebi-a-GCST90000025	Appendicular lean mass || id:ebi-a-GCST90000025	TRUE	reported	igd	47.2652	2	1	TRUE
rs1730028	G	T	G	T	0.0131	0.0043825	0.4174	0.44334	FALSE	FALSE	FALSE	ebi-a-GCST90091033	3	157900789	0.0163671	778614	0.7889	Nonalcoholic fatty liver disease || id:ebi-a-GCST90091033	Nonalcoholic fatty liver disease	Nonalcoholic fatty liver disease || ||	TRUE	igd								157900789	3	7.38584e-12	0.0019	450243	ebi-a-GCST90000025	Appendicular lean mass || id:ebi-a-GCST90000025	TRUE	reported	igd	47.5302	2	1	TRUE
rs17681189	A	C	A	C	-0.0131	0.0061541	0.4231	0.464215	FALSE	FALSE	FALSE	ebi-a-GCST90091033	2	65976175	0.0164577	778614	0.7085	Nonalcoholic fatty liver disease || id:ebi-a-GCST90091033	Nonalcoholic fatty liver disease	Nonalcoholic fatty liver disease || ||	TRUE	igd								65976175	2	5.81969e-12	0.0019	450243	ebi-a-GCST90000025	Appendicular lean mass || id:ebi-a-GCST90000025	TRUE	reported	igd	47.5303	2	1	TRUE
rs234640	T	C	T	C	-0.0131	0.009968	0.5142	0.479125	FALSE	FALSE	FALSE	ebi-a-GCST90091033	1	184867830	0.0163119	778614	0.541101	Nonalcoholic fatty liver disease || id:ebi-a-GCST90091033	Nonalcoholic fatty liver disease	Nonalcoholic fatty liver disease || ||	TRUE	igd								184867830	1	3.86812e-12	0.0019	450243	ebi-a-GCST90000025	Appendicular lean mass || id:ebi-a-GCST90000025	TRUE	reported	igd	47.5324	2	1	TRUE
rs10203320	C	T	C	T	0.0138	0.0151889	0.3289	0.298211	FALSE	FALSE	FALSE	ebi-a-GCST90091033	2	9771620	0.0174014	778614	0.3827	Nonalcoholic fatty liver disease || id:ebi-a-GCST90091033	Nonalcoholic fatty liver disease	Nonalcoholic fatty liver disease || ||	TRUE	igd								9771620	2	7.85597e-12	0.002	450243	ebi-a-GCST90000025	Appendicular lean mass || id:ebi-a-GCST90000025	TRUE	reported	igd	47.5995	2	1	TRUE
rs985136	G	C	G	C	0.0138	-0.0146617	0.4895	0.486083	FALSE	TRUE	TRUE	ebi-a-GCST90091033	11	17497794	0.0168767	778614	0.385	Nonalcoholic fatty liver disease || id:ebi-a-GCST90091033	Nonalcoholic fatty liver disease	Nonalcoholic fatty liver disease || ||	TRUE	igd								17497794	11	2.9621e-12	0.002	450243	ebi-a-GCST90000025	Appendicular lean mass || id:ebi-a-GCST90000025	TRUE	reported	igd	47.6045	2	1	FALSE
rs9610447	T	C	T	C	0.0152	-0.0138528	0.7471	0.770378	FALSE	FALSE	FALSE	ebi-a-GCST90091033	22	20768891	0.0191726	778614	0.47	Nonalcoholic fatty liver disease || id:ebi-a-GCST90091033	Nonalcoholic fatty liver disease	Nonalcoholic fatty liver disease || ||	TRUE	igd								20768891	22	5.28567e-12	0.0022	450243	ebi-a-GCST90000025	Appendicular lean mass || id:ebi-a-GCST90000025	TRUE	reported	igd	47.7336	2	1	TRUE
rs12672217	A	G	A	G	0.0139	0.0178652	0.3609	0.385686	FALSE	FALSE	FALSE	ebi-a-GCST90091033	7	156310948	0.0167709	778614	0.2868	Nonalcoholic fatty liver disease || id:ebi-a-GCST90091033	Nonalcoholic fatty liver disease	Nonalcoholic fatty liver disease || ||	TRUE	igd								156310948	7	1.33414e-12	0.002	450243	ebi-a-GCST90000025	Appendicular lean mass || id:ebi-a-GCST90000025	TRUE	reported	igd	48.2931	2	1	TRUE
rs28485212	T	C	T	C	-0.0188	0.0042311	0.1494	0.150099	FALSE	FALSE	FALSE	ebi-a-GCST90091033	17	63550026	0.0226436	778614	0.8518	Nonalcoholic fatty liver disease || id:ebi-a-GCST90091033	Nonalcoholic fatty liver disease	Nonalcoholic fatty liver disease || ||	TRUE	igd								63550026	17	1.24194e-12	0.0027	450243	ebi-a-GCST90000025	Appendicular lean mass || id:ebi-a-GCST90000025	TRUE	reported	igd	48.4529	2	1	TRUE
rs112873218	T	C	T	C	0.0216	0.0236808	0.1054	0.109344	FALSE	FALSE	FALSE	ebi-a-GCST90091033	11	1960119	0.0251933	778614	0.3472	Nonalcoholic fatty liver disease || id:ebi-a-GCST90091033	Nonalcoholic fatty liver disease	Nonalcoholic fatty liver disease || ||	TRUE	igd								1960119	11	4.02161e-12	0.0031	450243	ebi-a-GCST90000025	Appendicular lean mass || id:ebi-a-GCST90000025	TRUE	reported	igd	48.5048	2	1	TRUE
rs2362487	G	C	G	C	0.0154	-0.0265377	0.2473	0.222664	FALSE	TRUE	FALSE	ebi-a-GCST90091033	10	126219022	0.0195439	778614	0.1745	Nonalcoholic fatty liver disease || id:ebi-a-GCST90091033	Nonalcoholic fatty liver disease	Nonalcoholic fatty liver disease || ||	TRUE	igd	TRUE	rs2362487	rs76987527	G	C	A	G	126208402	10	3.57026e-12	0.0022	450243	ebi-a-GCST90000025	Appendicular lean mass || id:ebi-a-GCST90000025	TRUE	reported	igd	48.9836	2	1	TRUE
rs258794	T	G	T	G	0.0147	0.0071873	0.2764	0.271372	FALSE	FALSE	FALSE	ebi-a-GCST90091033	5	142542013	0.0182617	778614	0.6939	Nonalcoholic fatty liver disease || id:ebi-a-GCST90091033	Nonalcoholic fatty liver disease	Nonalcoholic fatty liver disease || ||	TRUE	igd	TRUE	rs258794	rs258789	T	G	G	A	142540040	5	6.23448e-12	0.0021	450243	ebi-a-GCST90000025	Appendicular lean mass || id:ebi-a-GCST90000025	TRUE	reported	igd	48.9858	2	1	TRUE
rs61528919	C	T	C	T	0.014	-0.0041281	0.3609	0.375746	FALSE	FALSE	FALSE	ebi-a-GCST90091033	16	1007366	0.0165576	778614	0.8031	Nonalcoholic fatty liver disease || id:ebi-a-GCST90091033	Nonalcoholic fatty liver disease	Nonalcoholic fatty liver disease || ||	TRUE	igd	TRUE	rs61528919	rs4984619	C	T	G	A	1004909	16	3.32889e-12	0.002	450243	ebi-a-GCST90000025	Appendicular lean mass || id:ebi-a-GCST90000025	TRUE	reported	igd	48.9903	2	1	TRUE
rs7107356	G	A	G	A	0.0133	-0.026326	0.5068	0.496024	FALSE	FALSE	FALSE	ebi-a-GCST90091033	11	47676170	0.0162722	778614	0.1057	Nonalcoholic fatty liver disease || id:ebi-a-GCST90091033	Nonalcoholic fatty liver disease	Nonalcoholic fatty liver disease || ||	TRUE	igd								47676170	11	1.85994e-12	0.0019	450243	ebi-a-GCST90000025	Appendicular lean mass || id:ebi-a-GCST90000025	TRUE	reported	igd	48.9946	2	1	TRUE
rs6582398	T	C	T	C	0.014	0.0118561	0.6002	0.612326	FALSE	FALSE	FALSE	ebi-a-GCST90091033	12	42870444	0.016859	778614	0.4819	Nonalcoholic fatty liver disease || id:ebi-a-GCST90091033	Nonalcoholic fatty liver disease	Nonalcoholic fatty liver disease || ||	TRUE	igd								42870444	12	1.13501e-12	0.002	450243	ebi-a-GCST90000025	Appendicular lean mass || id:ebi-a-GCST90000025	TRUE	reported	igd	48.9962	2	1	TRUE
rs2607234	G	A	G	A	-0.0302	0.0107665	0.9476	0.949304	FALSE	FALSE	FALSE	ebi-a-GCST90091033	19	35563834	0.0375535	778614	0.7743	Nonalcoholic fatty liver disease || id:ebi-a-GCST90091033	Nonalcoholic fatty liver disease	Nonalcoholic fatty liver disease || ||	TRUE	igd								35563834	19	1.99618e-12	0.0043	450243	ebi-a-GCST90000025	Appendicular lean mass || id:ebi-a-GCST90000025	TRUE	reported	igd	49.3256	2	1	TRUE
rs1330826	C	G	C	G	0.0162	-0.009618	0.2268	0.244533	FALSE	TRUE	FALSE	ebi-a-GCST90091033	9	85129970	0.0192327	778614	0.617	Nonalcoholic fatty liver disease || id:ebi-a-GCST90091033	Nonalcoholic fatty liver disease	Nonalcoholic fatty liver disease || ||	TRUE	igd								85129970	9	1.03896e-12	0.0023	450243	ebi-a-GCST90000025	Appendicular lean mass || id:ebi-a-GCST90000025	TRUE	reported	igd	49.5917	2	1	TRUE
rs2578565	T	C	T	C	-0.0141	0.0066905	0.6575	0.649105	FALSE	FALSE	FALSE	ebi-a-GCST90091033	5	5460569	0.0168528	778614	0.691399	Nonalcoholic fatty liver disease || id:ebi-a-GCST90091033	Nonalcoholic fatty liver disease	Nonalcoholic fatty liver disease || ||	TRUE	igd								5460569	5	1.37404e-12	0.002	450243	ebi-a-GCST90000025	Appendicular lean mass || id:ebi-a-GCST90000025	TRUE	reported	igd	49.6994	2	1	TRUE
rs11720869	A	G	A	G	0.0141	0.0071095	0.6686	0.634195	FALSE	FALSE	FALSE	ebi-a-GCST90091033	3	185619716	0.0169788	778614	0.6754	Nonalcoholic fatty liver disease || id:ebi-a-GCST90091033	Nonalcoholic fatty liver disease	Nonalcoholic fatty liver disease || ||	TRUE	igd								185619716	3	2.53805e-12	0.002	450243	ebi-a-GCST90000025	Appendicular lean mass || id:ebi-a-GCST90000025	TRUE	reported	igd	49.6996	2	1	TRUE
rs8000973	C	T	C	T	0.0134	0.0069446	0.5334	0.524851	FALSE	FALSE	FALSE	ebi-a-GCST90091033	13	100691367	0.0164235	778614	0.6724	Nonalcoholic fatty liver disease || id:ebi-a-GCST90091033	Nonalcoholic fatty liver disease	Nonalcoholic fatty liver disease || ||	TRUE	igd								100691367	13	2.05022e-12	0.0019	450243	ebi-a-GCST90000025	Appendicular lean mass || id:ebi-a-GCST90000025	TRUE	reported	igd	49.7346	2	1	TRUE
rs73856768	C	T	C	T	-0.0247	0.0042918	0.0805	0.094433	FALSE	FALSE	FALSE	ebi-a-GCST90091033	4	157788804	0.0339257	778614	0.8993	Nonalcoholic fatty liver disease || id:ebi-a-GCST90091033	Nonalcoholic fatty liver disease	Nonalcoholic fatty liver disease || ||	TRUE	igd								157788804	4	1.55418e-12	0.0035	450243	ebi-a-GCST90000025	Appendicular lean mass || id:ebi-a-GCST90000025	TRUE	reported	igd	49.7402	2	1	TRUE
rs177591	G	C	G	C	-0.0191	0.0175808	0.1489	0.147117	FALSE	TRUE	FALSE	ebi-a-GCST90091033	7	28556199	0.0229249	778614	0.4432	Nonalcoholic fatty liver disease || id:ebi-a-GCST90091033	Nonalcoholic fatty liver disease	Nonalcoholic fatty liver disease || ||	TRUE	igd								28556199	7	1.51286e-12	0.0027	450243	ebi-a-GCST90000025	Appendicular lean mass || id:ebi-a-GCST90000025	TRUE	reported	igd	50.0105	2	1	TRUE
rs17197114	C	T	C	T	0.0177	-0.0297022	0.1772	0.172962	FALSE	FALSE	FALSE	ebi-a-GCST90091033	14	21894526	0.0222955	778614	0.1828	Nonalcoholic fatty liver disease || id:ebi-a-GCST90091033	Nonalcoholic fatty liver disease	Nonalcoholic fatty liver disease || ||	TRUE	igd								21894526	14	1.54383e-12	0.0025	450243	ebi-a-GCST90000025	Appendicular lean mass || id:ebi-a-GCST90000025	TRUE	reported	igd	50.1003	2	1	TRUE
rs75022676	A	G	A	G	-0.0163	0.0277087	0.2079	0.199801	FALSE	FALSE	FALSE	ebi-a-GCST90091033	2	60293216	0.0196926	778614	0.1594	Nonalcoholic fatty liver disease || id:ebi-a-GCST90091033	Nonalcoholic fatty liver disease	Nonalcoholic fatty liver disease || ||	TRUE	igd								60293216	2	2.84315e-12	0.0023	450243	ebi-a-GCST90000025	Appendicular lean mass || id:ebi-a-GCST90000025	TRUE	reported	igd	50.2034	2	1	TRUE
rs310796	T	G	T	G	0.0142	-0.0075234	0.6811	0.691849	FALSE	FALSE	FALSE	ebi-a-GCST90091033	12	77453226	0.0177241	778614	0.6712	Nonalcoholic fatty liver disease || id:ebi-a-GCST90091033	Nonalcoholic fatty liver disease	Nonalcoholic fatty liver disease || ||	TRUE	igd								77453226	12	2.53396e-12	0.002	450243	ebi-a-GCST90000025	Appendicular lean mass || id:ebi-a-GCST90000025	TRUE	reported	igd	50.4071	2	1	TRUE
rs11260035	A	G	A	G	0.015	0.0117642	0.2761	0.282306	FALSE	FALSE	FALSE	ebi-a-GCST90091033	19	7898957	0.0180544	778614	0.5147	Nonalcoholic fatty liver disease || id:ebi-a-GCST90091033	Nonalcoholic fatty liver disease	Nonalcoholic fatty liver disease || ||	TRUE	igd								7898957	19	1.85609e-12	0.0021	450243	ebi-a-GCST90000025	Appendicular lean mass || id:ebi-a-GCST90000025	TRUE	reported	igd	51.005	2	1	TRUE
rs72771070	T	C	T	C	0.015	-0.0142734	0.283	0.277336	FALSE	FALSE	FALSE	ebi-a-GCST90091033	16	19993750	0.0178157	778614	0.423	Nonalcoholic fatty liver disease || id:ebi-a-GCST90091033	Nonalcoholic fatty liver disease	Nonalcoholic fatty liver disease || ||	TRUE	igd								19993750	16	1.29688e-12	0.0021	450243	ebi-a-GCST90000025	Appendicular lean mass || id:ebi-a-GCST90000025	TRUE	reported	igd	51.0055	2	1	TRUE
rs6693481	C	T	C	T	-0.0143	-0.0091648	0.6951	0.718688	FALSE	FALSE	FALSE	ebi-a-GCST90091033	1	203766395	0.0171861	778614	0.5938	Nonalcoholic fatty liver disease || id:ebi-a-GCST90091033	Nonalcoholic fatty liver disease	Nonalcoholic fatty liver disease || ||	TRUE	igd								203766395	1	2.208e-12	0.002	450243	ebi-a-GCST90000025	Appendicular lean mass || id:ebi-a-GCST90000025	TRUE	reported	igd	51.1197	2	1	TRUE
rs12926103	A	G	A	G	0.0272	-0.0210728	0.0661	0.06163	FALSE	FALSE	FALSE	ebi-a-GCST90091033	16	86371775	0.0328808	778614	0.521601	Nonalcoholic fatty liver disease || id:ebi-a-GCST90091033	Nonalcoholic fatty liver disease	Nonalcoholic fatty liver disease || ||	TRUE	igd								86371775	16	9.59843e-13	0.0038	450243	ebi-a-GCST90000025	Appendicular lean mass || id:ebi-a-GCST90000025	TRUE	reported	igd	51.153	2	1	TRUE
rs2025609	G	C	G	C	0.0186	-0.0550623	0.8511	0.836978	FALSE	TRUE	FALSE	ebi-a-GCST90091033	1	67422990	0.0219746	778614	0.01222	Nonalcoholic fatty liver disease || id:ebi-a-GCST90091033	Nonalcoholic fatty liver disease	Nonalcoholic fatty liver disease || ||	TRUE	igd								67422990	1	2.00217e-12	0.0026	450243	ebi-a-GCST90000025	Appendicular lean mass || id:ebi-a-GCST90000025	TRUE	reported	igd	51.1763	2	1	TRUE
rs9375188	T	C	T	C	0.0136	-0.0193623	0.4844	0.507952	FALSE	FALSE	FALSE	ebi-a-GCST90091033	6	98555272	0.0162682	778614	0.234	Nonalcoholic fatty liver disease || id:ebi-a-GCST90091033	Nonalcoholic fatty liver disease	Nonalcoholic fatty liver disease || ||	TRUE	igd								98555272	6	6.80143e-13	0.0019	450243	ebi-a-GCST90000025	Appendicular lean mass || id:ebi-a-GCST90000025	TRUE	reported	igd	51.229	2	1	TRUE
rs610694	C	T	C	T	0.0136	-0.0408139	0.4903	0.485089	FALSE	FALSE	FALSE	ebi-a-GCST90091033	12	121304826	0.0161943	778614	0.0117301	Nonalcoholic fatty liver disease || id:ebi-a-GCST90091033	Nonalcoholic fatty liver disease	Nonalcoholic fatty liver disease || ||	TRUE	igd								121304826	12	4.28746e-13	0.0019	450243	ebi-a-GCST90000025	Appendicular lean mass || id:ebi-a-GCST90000025	TRUE	reported	igd	51.2292	2	1	TRUE
rs4847378	T	G	T	G	0.0136	-0.015802	0.6121	0.59841	FALSE	FALSE	FALSE	ebi-a-GCST90091033	1	93324634	0.0168673	778614	0.3488	Nonalcoholic fatty liver disease || id:ebi-a-GCST90091033	Nonalcoholic fatty liver disease	Nonalcoholic fatty liver disease || ||	TRUE	igd								93324634	1	1.64286e-12	0.0019	450243	ebi-a-GCST90000025	Appendicular lean mass || id:ebi-a-GCST90000025	TRUE	reported	igd	51.2315	2	1	TRUE
rs2648725	A	T	A	T	0.0165	0.002668	0.2134	0.210736	FALSE	TRUE	FALSE	ebi-a-GCST90091033	10	93015079	0.0212523	778614	0.9001	Nonalcoholic fatty liver disease || id:ebi-a-GCST90091033	Nonalcoholic fatty liver disease	Nonalcoholic fatty liver disease || ||	TRUE	igd								93015079	10	8.20352e-13	0.0023	450243	ebi-a-GCST90000025	Appendicular lean mass || id:ebi-a-GCST90000025	TRUE	reported	igd	51.4431	2	1	TRUE
rs350832	A	G	A	G	-0.0165	0.0172852	0.7709	0.77336	FALSE	FALSE	FALSE	ebi-a-GCST90091033	19	4069426	0.020989	778614	0.4102	Nonalcoholic fatty liver disease || id:ebi-a-GCST90091033	Nonalcoholic fatty liver disease	Nonalcoholic fatty liver disease || ||	TRUE	igd								4069426	19	3.44112e-13	0.0023	450243	ebi-a-GCST90000025	Appendicular lean mass || id:ebi-a-GCST90000025	TRUE	reported	igd	51.4631	2	1	TRUE
rs60408354	A	G	A	G	0.0259	-0.0002842	0.0732	0.069583	FALSE	FALSE	FALSE	ebi-a-GCST90091033	7	70158495	0.0334914	778614	0.9932	Nonalcoholic fatty liver disease || id:ebi-a-GCST90091033	Nonalcoholic fatty liver disease	Nonalcoholic fatty liver disease || ||	TRUE	igd								70158495	7	1.15213e-12	0.0036	450243	ebi-a-GCST90000025	Appendicular lean mass || id:ebi-a-GCST90000025	TRUE	reported	igd	51.6846	2	1	TRUE
rs14976	T	C	T	C	0.0144	-0.0343103	0.3057	0.281312	FALSE	FALSE	FALSE	ebi-a-GCST90091033	2	85818886	0.0188083	778614	0.0681193	Nonalcoholic fatty liver disease || id:ebi-a-GCST90091033	Nonalcoholic fatty liver disease	Nonalcoholic fatty liver disease || ||	TRUE	igd								85818886	2	1.42692e-12	0.002	450243	ebi-a-GCST90000025	Appendicular lean mass || id:ebi-a-GCST90000025	TRUE	reported	igd	51.8262	2	1	TRUE
rs55758152	A	G	A	G	0.0145	-0.0113968	0.3263	0.32008	FALSE	FALSE	FALSE	ebi-a-GCST90091033	5	171317318	0.0172863	778614	0.5097	Nonalcoholic fatty liver disease || id:ebi-a-GCST90091033	Nonalcoholic fatty liver disease	Nonalcoholic fatty liver disease || ||	TRUE	igd								171317318	5	1.05293e-12	0.002	450243	ebi-a-GCST90000025	Appendicular lean mass || id:ebi-a-GCST90000025	TRUE	reported	igd	52.5496	2	1	TRUE
rs79441499	T	C	T	C	-0.0138	0.0042175	0.4055	0.427435	FALSE	FALSE	FALSE	ebi-a-GCST90091033	19	7207679	0.0164444	778614	0.7976	Nonalcoholic fatty liver disease || id:ebi-a-GCST90091033	Nonalcoholic fatty liver disease	Nonalcoholic fatty liver disease || ||	TRUE	igd	TRUE	rs79441499	rs59765738	T	C	C	A	7201704	19	9.66941e-13	0.0019	450243	ebi-a-GCST90000025	Appendicular lean mass || id:ebi-a-GCST90000025	TRUE	reported	igd	52.7442	2	1	TRUE
rs147233090	T	C	T	C	-0.0446	0.0898189	0.0247	0.022863	FALSE	FALSE	FALSE	ebi-a-GCST90091033	15	44028047	0.0530047	778614	0.0901592	Nonalcoholic fatty liver disease || id:ebi-a-GCST90091033	Nonalcoholic fatty liver disease	Nonalcoholic fatty liver disease || ||	TRUE	igd								44028047	15	3.95367e-13	0.0061	450243	ebi-a-GCST90000025	Appendicular lean mass || id:ebi-a-GCST90000025	TRUE	reported	igd	53.208	2	1	TRUE
rs78051210	C	T	C	T	0.0263	0.0239471	0.0771	0.059642	FALSE	FALSE	FALSE	ebi-a-GCST90091033	6	131379491	0.0310823	778614	0.441	Nonalcoholic fatty liver disease || id:ebi-a-GCST90091033	Nonalcoholic fatty liver disease	Nonalcoholic fatty liver disease || ||	TRUE	igd								131379491	6	1.63493e-13	0.0036	450243	ebi-a-GCST90000025	Appendicular lean mass || id:ebi-a-GCST90000025	TRUE	reported	igd	53.2953	2	1	TRUE
rs16989695	A	G	A	G	-0.0139	0.0168136	0.5165	0.494036	FALSE	FALSE	FALSE	ebi-a-GCST90091033	19	4505445	0.016798	778614	0.3169	Nonalcoholic fatty liver disease || id:ebi-a-GCST90091033	Nonalcoholic fatty liver disease	Nonalcoholic fatty liver disease || ||	TRUE	igd								4505445	19	1.93019e-13	0.0019	450243	ebi-a-GCST90000025	Appendicular lean mass || id:ebi-a-GCST90000025	TRUE	reported	igd	53.5146	2	1	TRUE
rs5753518	A	G	A	G	0.0242	0.0080876	0.0899	0.094433	FALSE	FALSE	FALSE	ebi-a-GCST90091033	22	31631314	0.0247991	778614	0.7443	Nonalcoholic fatty liver disease || id:ebi-a-GCST90091033	Nonalcoholic fatty liver disease	Nonalcoholic fatty liver disease || ||	TRUE	igd								31631314	22	5.03849e-13	0.0033	450243	ebi-a-GCST90000025	Appendicular lean mass || id:ebi-a-GCST90000025	TRUE	reported	igd	53.7126	2	1	TRUE
rs17400325	C	T	C	T	0.0345	-0.0242954	0.0415	0.067594	FALSE	FALSE	FALSE	ebi-a-GCST90091033	2	178565913	0.0476677	778614	0.610299	Nonalcoholic fatty liver disease || id:ebi-a-GCST90091033	Nonalcoholic fatty liver disease	Nonalcoholic fatty liver disease || ||	TRUE	igd								178565913	2	2.10087e-13	0.0047	450243	ebi-a-GCST90000025	Appendicular lean mass || id:ebi-a-GCST90000025	TRUE	reported	igd	53.7331	2	1	TRUE
rs2807339	C	T	C	T	0.0162	-0.0059255	0.7586	0.72664	FALSE	FALSE	FALSE	ebi-a-GCST90091033	1	22578063	0.0190355	778614	0.7556	Nonalcoholic fatty liver disease || id:ebi-a-GCST90091033	Nonalcoholic fatty liver disease	Nonalcoholic fatty liver disease || ||	TRUE	igd								22578063	1	1.23994e-13	0.0022	450243	ebi-a-GCST90000025	Appendicular lean mass || id:ebi-a-GCST90000025	TRUE	reported	igd	54.2208	2	1	TRUE
rs9343327	T	A	T	A	0.014	-0.0087443	0.4985	0.480119	FALSE	TRUE	TRUE	ebi-a-GCST90091033	6	76606296	0.0162302	778614	0.59	Nonalcoholic fatty liver disease || id:ebi-a-GCST90091033	Nonalcoholic fatty liver disease	Nonalcoholic fatty liver disease || ||	TRUE	igd								76606296	6	1.09094e-13	0.0019	450243	ebi-a-GCST90000025	Appendicular lean mass || id:ebi-a-GCST90000025	TRUE	reported	igd	54.2868	2	1	FALSE
rs56239180	G	T	G	T	-0.0459	-0.0141166	0.0237	0.021869	FALSE	FALSE	FALSE	ebi-a-GCST90091033	3	32966644	0.0653184	778614	0.8289	Nonalcoholic fatty liver disease || id:ebi-a-GCST90091033	Nonalcoholic fatty liver disease	Nonalcoholic fatty liver disease || ||	TRUE	igd	TRUE	rs56239180	rs74751480	G	T	A	G	32937951	3	1.85097e-13	0.0062	450243	ebi-a-GCST90000025	Appendicular lean mass || id:ebi-a-GCST90000025	TRUE	reported	igd	54.534	2	1	TRUE
rs2289629	A	G	A	G	-0.0148	0.0080437	0.3451	0.33499	FALSE	FALSE	FALSE	ebi-a-GCST90091033	17	27959903	0.017032	778614	0.6367	Nonalcoholic fatty liver disease || id:ebi-a-GCST90091033	Nonalcoholic fatty liver disease	Nonalcoholic fatty liver disease || ||	TRUE	igd								27959903	17	8.02047e-14	0.002	450243	ebi-a-GCST90000025	Appendicular lean mass || id:ebi-a-GCST90000025	TRUE	reported	igd	54.7471	2	1	TRUE
rs11198591	A	G	A	G	0.0148	-0.0204469	0.3684	0.347913	FALSE	FALSE	FALSE	ebi-a-GCST90091033	10	120515892	0.016796	778614	0.2235	Nonalcoholic fatty liver disease || id:ebi-a-GCST90091033	Nonalcoholic fatty liver disease	Nonalcoholic fatty liver disease || ||	TRUE	igd								120515892	10	4.90795e-14	0.002	450243	ebi-a-GCST90000025	Appendicular lean mass || id:ebi-a-GCST90000025	TRUE	reported	igd	54.7483	2	1	TRUE
rs12344515	T	C	T	C	-0.0163	0.0126892	0.2402	0.250497	FALSE	FALSE	FALSE	ebi-a-GCST90091033	9	113801231	0.0193321	778614	0.511601	Nonalcoholic fatty liver disease || id:ebi-a-GCST90091033	Nonalcoholic fatty liver disease	Nonalcoholic fatty liver disease || ||	TRUE	igd								113801231	9	2.27719e-13	0.0022	450243	ebi-a-GCST90000025	Appendicular lean mass || id:ebi-a-GCST90000025	TRUE	reported	igd	54.8732	2	1	TRUE
rs4622329	A	G	A	G	0.0149	0.0108958	0.3496	0.346918	FALSE	FALSE	FALSE	ebi-a-GCST90091033	12	102321935	0.0168689	778614	0.5183	Nonalcoholic fatty liver disease || id:ebi-a-GCST90091033	Nonalcoholic fatty liver disease	Nonalcoholic fatty liver disease || ||	TRUE	igd								102321935	12	8.61986e-14	0.002	450243	ebi-a-GCST90000025	Appendicular lean mass || id:ebi-a-GCST90000025	TRUE	reported	igd	55.4895	2	1	TRUE
rs2138374	C	T	C	T	-0.0149	0.0274643	0.696	0.667992	FALSE	FALSE	FALSE	ebi-a-GCST90091033	2	190014317	0.0174423	778614	0.1154	Nonalcoholic fatty liver disease || id:ebi-a-GCST90091033	Nonalcoholic fatty liver disease	Nonalcoholic fatty liver disease || ||	TRUE	igd								190014317	2	2.78997e-13	0.002	450243	ebi-a-GCST90000025	Appendicular lean mass || id:ebi-a-GCST90000025	TRUE	reported	igd	55.4993	2	1	TRUE
rs7137546	T	A	T	A	0.0142	-0.0035438	0.4249	0.434394	FALSE	TRUE	TRUE	ebi-a-GCST90091033	12	577237	0.0164193	778614	0.8291	Nonalcoholic fatty liver disease || id:ebi-a-GCST90091033	Nonalcoholic fatty liver disease	Nonalcoholic fatty liver disease || ||	TRUE	igd								577237	12	9.70733e-14	0.0019	450243	ebi-a-GCST90000025	Appendicular lean mass || id:ebi-a-GCST90000025	TRUE	reported	igd	55.8463	2	1	FALSE
rs599004	T	C	T	C	-0.0157	-0.0048245	0.2807	0.27833	FALSE	FALSE	FALSE	ebi-a-GCST90091033	6	140439740	0.0190772	778614	0.8004	Nonalcoholic fatty liver disease || id:ebi-a-GCST90091033	Nonalcoholic fatty liver disease	Nonalcoholic fatty liver disease || ||	TRUE	igd								140439740	6	6.5283e-14	0.0021	450243	ebi-a-GCST90000025	Appendicular lean mass || id:ebi-a-GCST90000025	TRUE	reported	igd	55.8754	2	1	TRUE
rs165849	A	G	A	G	0.0157	0.0114655	0.6975	0.71173	FALSE	FALSE	FALSE	ebi-a-GCST90091033	22	19967068	0.017752	778614	0.5184	Nonalcoholic fatty liver disease || id:ebi-a-GCST90091033	Nonalcoholic fatty liver disease	Nonalcoholic fatty liver disease || ||	TRUE	igd	TRUE	rs165849	rs887204	G	A	G	A	19958669	22	4.56983e-14	0.0021	450243	ebi-a-GCST90000025	Appendicular lean mass || id:ebi-a-GCST90000025	TRUE	reported	igd	55.8902	2	1	TRUE
rs3782811	A	C	A	C	-0.0165	-0.0171044	0.2507	0.238569	FALSE	FALSE	FALSE	ebi-a-GCST90091033	12	3339927	0.0182328	778614	0.3482	Nonalcoholic fatty liver disease || id:ebi-a-GCST90091033	Nonalcoholic fatty liver disease	Nonalcoholic fatty liver disease || ||	TRUE	igd								3339927	12	3.95913e-14	0.0022	450243	ebi-a-GCST90000025	Appendicular lean mass || id:ebi-a-GCST90000025	TRUE	reported	igd	56.2288	2	1	TRUE
rs10962212	C	G	C	G	0.0143	0.0031679	0.4184	0.447316	FALSE	TRUE	TRUE	ebi-a-GCST90091033	9	15911745	0.0164924	778614	0.8477	Nonalcoholic fatty liver disease || id:ebi-a-GCST90091033	Nonalcoholic fatty liver disease	Nonalcoholic fatty liver disease || ||	TRUE	igd								15911745	9	7.47481e-14	0.0019	450243	ebi-a-GCST90000025	Appendicular lean mass || id:ebi-a-GCST90000025	TRUE	reported	igd	56.6353	2	1	FALSE
rs1290786	T	C	T	C	-0.0143	-0.0171937	0.4307	0.445328	FALSE	FALSE	FALSE	ebi-a-GCST90091033	3	169097381	0.0165034	778614	0.2975	Nonalcoholic fatty liver disease || id:ebi-a-GCST90091033	Nonalcoholic fatty liver disease	Nonalcoholic fatty liver disease || ||	TRUE	igd								169097381	3	7.14167e-14	0.0019	450243	ebi-a-GCST90000025	Appendicular lean mass || id:ebi-a-GCST90000025	TRUE	reported	igd	56.6358	2	1	TRUE
rs10075249	T	C	T	C	0.0143	-0.0104425	0.4952	0.471173	FALSE	FALSE	FALSE	ebi-a-GCST90091033	5	52846505	0.0162543	778614	0.5206	Nonalcoholic fatty liver disease || id:ebi-a-GCST90091033	Nonalcoholic fatty liver disease	Nonalcoholic fatty liver disease || ||	TRUE	igd								52846505	5	4.55827e-14	0.0019	450243	ebi-a-GCST90000025	Appendicular lean mass || id:ebi-a-GCST90000025	TRUE	reported	igd	56.6379	2	1	TRUE
rs73197345	A	T	A	T	0.0211	-0.0191526	0.1367	0.136183	FALSE	TRUE	FALSE	ebi-a-GCST90091033	21	36770189	0.0243378	778614	0.4313	Nonalcoholic fatty liver disease || id:ebi-a-GCST90091033	Nonalcoholic fatty liver disease	Nonalcoholic fatty liver disease || ||	TRUE	igd	TRUE	rs73197345	rs73197346	A	T	C	T	36770120	21	3.54568e-14	0.0028	450243	ebi-a-GCST90000025	Appendicular lean mass || id:ebi-a-GCST90000025	TRUE	reported	igd	56.7415	2	1	TRUE
rs74379684	T	C	T	C	-0.0272	-0.0118063	0.0751	0.089463	FALSE	FALSE	FALSE	ebi-a-GCST90091033	15	94050205	0.0316554	778614	0.7092	Nonalcoholic fatty liver disease || id:ebi-a-GCST90091033	Nonalcoholic fatty liver disease	Nonalcoholic fatty liver disease || ||	TRUE	igd								94050205	15	4.39137e-14	0.0036	450243	ebi-a-GCST90000025	Appendicular lean mass || id:ebi-a-GCST90000025	TRUE	reported	igd	56.9972	2	1	TRUE
rs6721191	G	A	G	A	-0.0144	0.0026066	0.5779	0.596421	FALSE	FALSE	FALSE	ebi-a-GCST90091033	2	10190115	0.0175009	778614	0.8816	Nonalcoholic fatty liver disease || id:ebi-a-GCST90091033	Nonalcoholic fatty liver disease	Nonalcoholic fatty liver disease || ||	TRUE	igd								10190115	2	3.1703e-14	0.0019	450243	ebi-a-GCST90000025	Appendicular lean mass || id:ebi-a-GCST90000025	TRUE	reported	igd	57.4348	2	1	TRUE
rs301807	G	A	G	A	-0.0144	-0.0315318	0.5815	0.527833	FALSE	FALSE	FALSE	ebi-a-GCST90091033	1	8484823	0.0166015	778614	0.0575201	Nonalcoholic fatty liver disease || id:ebi-a-GCST90091033	Nonalcoholic fatty liver disease	Nonalcoholic fatty liver disease || ||	TRUE	igd								8484823	1	2.52581e-14	0.0019	450243	ebi-a-GCST90000025	Appendicular lean mass || id:ebi-a-GCST90000025	TRUE	reported	igd	57.4349	2	1	TRUE
rs2789365	T	C	T	C	-0.0145	-0.012393	0.4807	0.474155	FALSE	FALSE	FALSE	ebi-a-GCST90091033	1	235515534	0.0163702	778614	0.449	Nonalcoholic fatty liver disease || id:ebi-a-GCST90091033	Nonalcoholic fatty liver disease	Nonalcoholic fatty liver disease || ||	TRUE	igd								235515534	1	1.14209e-14	0.0019	450243	ebi-a-GCST90000025	Appendicular lean mass || id:ebi-a-GCST90000025	TRUE	reported	igd	58.2326	2	1	TRUE
rs12962050	A	G	A	G	0.0153	-0.0299396	0.6445	0.641153	FALSE	FALSE	FALSE	ebi-a-GCST90091033	18	35179808	0.0173124	778614	0.0837394	Nonalcoholic fatty liver disease || id:ebi-a-GCST90091033	Nonalcoholic fatty liver disease	Nonalcoholic fatty liver disease || ||	TRUE	igd								35179808	18	1.51915e-14	0.002	450243	ebi-a-GCST90000025	Appendicular lean mass || id:ebi-a-GCST90000025	TRUE	reported	igd	58.518	2	1	TRUE
rs190823861	A	G	A	G	-0.0345	0.0495376	0.0466	0.036779	FALSE	FALSE	FALSE	ebi-a-GCST90091033	4	73520771	0.0362126	778614	0.1713	Nonalcoholic fatty liver disease || id:ebi-a-GCST90091033	Nonalcoholic fatty liver disease	Nonalcoholic fatty liver disease || ||	TRUE	igd	TRUE	rs190823861	rs150886412	A	G	C	T	73505911	4	2.08882e-14	0.0045	450243	ebi-a-GCST90000025	Appendicular lean mass || id:ebi-a-GCST90000025	TRUE	reported	igd	58.6209	2	1	TRUE
rs9525326	G	A	G	A	-0.0184	0.0030089	0.1875	0.214712	FALSE	FALSE	FALSE	ebi-a-GCST90091033	13	115075715	0.0210311	778614	0.8862	Nonalcoholic fatty liver disease || id:ebi-a-GCST90091033	Nonalcoholic fatty liver disease	Nonalcoholic fatty liver disease || ||	TRUE	igd								115075715	13	3.6241e-14	0.0024	450243	ebi-a-GCST90000025	Appendicular lean mass || id:ebi-a-GCST90000025	TRUE	reported	igd	58.7443	2	1	TRUE
rs77364196	A	G	A	G	-0.033	0.0363044	0.053	0.058648	FALSE	FALSE	FALSE	ebi-a-GCST90091033	16	88353016	0.0374051	778614	0.3318	Nonalcoholic fatty liver disease || id:ebi-a-GCST90091033	Nonalcoholic fatty liver disease	Nonalcoholic fatty liver disease || ||	TRUE	igd								88353016	16	8.34834e-15	0.0043	450243	ebi-a-GCST90000025	Appendicular lean mass || id:ebi-a-GCST90000025	TRUE	reported	igd	58.7591	2	1	TRUE
rs112153300	A	G	A	G	0.0261	0.0053247	0.089	0.082505	FALSE	FALSE	FALSE	ebi-a-GCST90091033	21	47547474	0.0300219	778614	0.8592	Nonalcoholic fatty liver disease || id:ebi-a-GCST90091033	Nonalcoholic fatty liver disease	Nonalcoholic fatty liver disease || ||	TRUE	igd								47547474	21	7.05342e-15	0.0034	450243	ebi-a-GCST90000025	Appendicular lean mass || id:ebi-a-GCST90000025	TRUE	reported	igd	58.8491	2	1	TRUE
rs79066296	T	C	T	C	-0.0169	-0.0168486	0.7676	0.749503	FALSE	FALSE	FALSE	ebi-a-GCST90091033	14	76394117	0.0200027	778614	0.3996	Nonalcoholic fatty liver disease || id:ebi-a-GCST90091033	Nonalcoholic fatty liver disease	Nonalcoholic fatty liver disease || ||	TRUE	igd	TRUE	rs79066296	rs12897842	C	T	C	T	76391462	14	6.10661e-14	0.0022	450243	ebi-a-GCST90000025	Appendicular lean mass || id:ebi-a-GCST90000025	TRUE	reported	igd	59.0077	2	1	TRUE
rs713467	A	G	A	G	0.0146	0.0053786	0.4345	0.422465	FALSE	FALSE	FALSE	ebi-a-GCST90091033	15	84646473	0.0162585	778614	0.7408	Nonalcoholic fatty liver disease || id:ebi-a-GCST90091033	Nonalcoholic fatty liver disease	Nonalcoholic fatty liver disease || ||	TRUE	igd								84646473	15	3.09386e-14	0.0019	450243	ebi-a-GCST90000025	Appendicular lean mass || id:ebi-a-GCST90000025	TRUE	reported	igd	59.0368	2	1	TRUE
rs10796828	G	T	G	T	0.0154	-0.0062263	0.6348	0.65507	FALSE	FALSE	FALSE	ebi-a-GCST90091033	11	69490346	0.0176344	778614	0.724001	Nonalcoholic fatty liver disease || id:ebi-a-GCST90091033	Nonalcoholic fatty liver disease	Nonalcoholic fatty liver disease || ||	TRUE	igd								69490346	11	5.77431e-15	0.002	450243	ebi-a-GCST90000025	Appendicular lean mass || id:ebi-a-GCST90000025	TRUE	reported	igd	59.2852	2	1	TRUE
rs2763263	A	T	A	T	-0.017	-0.0038523	0.2445	0.275348	FALSE	TRUE	FALSE	ebi-a-GCST90091033	6	168814392	0.018138	778614	0.8318	Nonalcoholic fatty liver disease || id:ebi-a-GCST90091033	Nonalcoholic fatty liver disease	Nonalcoholic fatty liver disease || ||	TRUE	igd								168814392	6	1.37088e-14	0.0022	450243	ebi-a-GCST90000025	Appendicular lean mass || id:ebi-a-GCST90000025	TRUE	reported	igd	59.686	2	1	TRUE
rs12517711	C	T	C	T	-0.0147	-0.0028506	0.3917	0.398608	FALSE	FALSE	FALSE	ebi-a-GCST90091033	5	60754661	0.0168547	778614	0.8657	Nonalcoholic fatty liver disease || id:ebi-a-GCST90091033	Nonalcoholic fatty liver disease	Nonalcoholic fatty liver disease || ||	TRUE	igd								60754661	5	2.78869e-14	0.0019	450243	ebi-a-GCST90000025	Appendicular lean mass || id:ebi-a-GCST90000025	TRUE	reported	igd	59.8461	2	1	TRUE
rs28529055	T	G	T	G	-0.0147	0.0148796	0.4368	0.379722	FALSE	FALSE	FALSE	ebi-a-GCST90091033	14	92428633	0.016476	778614	0.3665	Nonalcoholic fatty liver disease || id:ebi-a-GCST90091033	Nonalcoholic fatty liver disease	Nonalcoholic fatty liver disease || ||	TRUE	igd	TRUE	rs28529055	rs2110428	T	G	A	G	92428216	14	1.87888e-14	0.0019	450243	ebi-a-GCST90000025	Appendicular lean mass || id:ebi-a-GCST90000025	TRUE	reported	igd	59.8482	2	1	TRUE
rs4287835	C	T	C	T	0.0147	0.0016897	0.534	0.581511	FALSE	FALSE	FALSE	ebi-a-GCST90091033	20	31457337	0.0163783	778614	0.9178	Nonalcoholic fatty liver disease || id:ebi-a-GCST90091033	Nonalcoholic fatty liver disease	Nonalcoholic fatty liver disease || ||	TRUE	igd								31457337	20	9.94489e-15	0.0019	450243	ebi-a-GCST90000025	Appendicular lean mass || id:ebi-a-GCST90000025	TRUE	reported	igd	59.8515	2	1	TRUE
rs13391980	A	G	A	G	-0.0225	-0.098424	0.1198	0.156064	FALSE	FALSE	FALSE	ebi-a-GCST90091033	2	165504841	0.024744	778614	6.95905e-05	Nonalcoholic fatty liver disease || id:ebi-a-GCST90091033	Nonalcoholic fatty liver disease	Nonalcoholic fatty liver disease || ||	TRUE	igd								165504841	2	7.59801e-15	0.0029	450243	ebi-a-GCST90000025	Appendicular lean mass || id:ebi-a-GCST90000025	TRUE	reported	igd	60.1369	2	1	TRUE
rs9898189	G	C	G	C	-0.0163	-0.0133143	0.6446	0.632207	FALSE	TRUE	FALSE	ebi-a-GCST90091033	17	80480516	0.0170672	778614	0.4353	Nonalcoholic fatty liver disease || id:ebi-a-GCST90091033	Nonalcoholic fatty liver disease	Nonalcoholic fatty liver disease || ||	TRUE	igd								80480516	17	1.88018e-15	0.0021	450243	ebi-a-GCST90000025	Appendicular lean mass || id:ebi-a-GCST90000025	TRUE	reported	igd	60.2425	2	1	TRUE
rs74458759	G	C	G	C	0.0171	0.0244589	0.2886	0.369781	FALSE	TRUE	FALSE	ebi-a-GCST90091033	9	136941779	0.0170809	778614	0.1522	Nonalcoholic fatty liver disease || id:ebi-a-GCST90091033	Nonalcoholic fatty liver disease	Nonalcoholic fatty liver disease || ||	TRUE	igd	TRUE	rs74458759	rs10821554	G	C	T	C	136940614	9	3.12033e-15	0.0022	450243	ebi-a-GCST90000025	Appendicular lean mass || id:ebi-a-GCST90000025	TRUE	reported	igd	60.395	2	1	TRUE
rs1035583	A	G	A	G	0.0148	0.0145546	0.6177	0.597416	FALSE	FALSE	FALSE	ebi-a-GCST90091033	2	207326937	0.0164549	778614	0.3764	Nonalcoholic fatty liver disease || id:ebi-a-GCST90091033	Nonalcoholic fatty liver disease	Nonalcoholic fatty liver disease || ||	TRUE	igd								207326937	2	1.99205e-14	0.0019	450243	ebi-a-GCST90000025	Appendicular lean mass || id:ebi-a-GCST90000025	TRUE	reported	igd	60.6706	2	1	TRUE
rs17278379	C	T	C	T	0.0226	0.0431526	0.124	0.112326	FALSE	FALSE	FALSE	ebi-a-GCST90091033	1	172381284	0.0249388	778614	0.0835699	Nonalcoholic fatty liver disease || id:ebi-a-GCST90091033	Nonalcoholic fatty liver disease	Nonalcoholic fatty liver disease || ||	TRUE	igd								172381284	1	2.39773e-15	0.0029	450243	ebi-a-GCST90000025	Appendicular lean mass || id:ebi-a-GCST90000025	TRUE	reported	igd	60.6744	2	1	TRUE
rs2089111	G	C	G	C	-0.0172	-0.009893	0.267	0.297217	FALSE	TRUE	FALSE	ebi-a-GCST90091033	12	91180019	0.0188397	778614	0.5995	Nonalcoholic fatty liver disease || id:ebi-a-GCST90091033	Nonalcoholic fatty liver disease	Nonalcoholic fatty liver disease || ||	TRUE	igd								91180019	12	1.72584e-15	0.0022	450243	ebi-a-GCST90000025	Appendicular lean mass || id:ebi-a-GCST90000025	TRUE	reported	igd	61.1009	2	1	TRUE
rs2236096	C	T	C	T	0.018	-0.0209187	0.2327	0.218688	FALSE	FALSE	FALSE	ebi-a-GCST90091033	20	3274140	0.0201154	778614	0.2984	Nonalcoholic fatty liver disease || id:ebi-a-GCST90091033	Nonalcoholic fatty liver disease	Nonalcoholic fatty liver disease || ||	TRUE	igd	TRUE	rs2236096	rs2236102	C	T	G	A	3266319	20	1.28795e-15	0.0023	450243	ebi-a-GCST90000025	Appendicular lean mass || id:ebi-a-GCST90000025	TRUE	reported	igd	61.2199	2	1	TRUE
rs7902	G	A	G	A	0.0149	-0.0068844	0.4469	0.460239	FALSE	FALSE	FALSE	ebi-a-GCST90091033	11	95565288	0.0163716	778614	0.674099	Nonalcoholic fatty liver disease || id:ebi-a-GCST90091033	Nonalcoholic fatty liver disease	Nonalcoholic fatty liver disease || ||	TRUE	igd								95565288	11	5.21915e-15	0.0019	450243	ebi-a-GCST90000025	Appendicular lean mass || id:ebi-a-GCST90000025	TRUE	reported	igd	61.4879	2	1	TRUE
rs12907139	A	G	A	G	-0.0149	-0.0171693	0.5245	0.494036	FALSE	FALSE	FALSE	ebi-a-GCST90091033	15	73521566	0.0162854	778614	0.2918	Nonalcoholic fatty liver disease || id:ebi-a-GCST90091033	Nonalcoholic fatty liver disease	Nonalcoholic fatty liver disease || ||	TRUE	igd								73521566	15	4.89328e-15	0.0019	450243	ebi-a-GCST90000025	Appendicular lean mass || id:ebi-a-GCST90000025	TRUE	reported	igd	61.4907	2	1	TRUE
rs1933081	A	T	A	T	0.0267	0.0181501	0.0834	0.088469	FALSE	TRUE	FALSE	ebi-a-GCST90091033	6	151651505	0.0326992	778614	0.578901	Nonalcoholic fatty liver disease || id:ebi-a-GCST90091033	Nonalcoholic fatty liver disease	Nonalcoholic fatty liver disease || ||	TRUE	igd								151651505	6	5.32844e-15	0.0034	450243	ebi-a-GCST90000025	Appendicular lean mass || id:ebi-a-GCST90000025	TRUE	reported	igd	61.5757	2	1	TRUE
rs8904	A	G	A	G	-0.0157	-0.009276	0.363	0.390656	FALSE	FALSE	FALSE	ebi-a-GCST90091033	14	35871217	0.0166	778614	0.576301	Nonalcoholic fatty liver disease || id:ebi-a-GCST90091033	Nonalcoholic fatty liver disease	Nonalcoholic fatty liver disease || ||	TRUE	igd								35871217	14	1.523e-15	0.002	450243	ebi-a-GCST90000025	Appendicular lean mass || id:ebi-a-GCST90000025	TRUE	reported	igd	61.6074	2	1	TRUE
rs6425817	G	A	G	A	0.0157	0.0218695	0.6724	0.631213	FALSE	FALSE	FALSE	ebi-a-GCST90091033	1	33877691	0.0172233	778614	0.2042	Nonalcoholic fatty liver disease || id:ebi-a-GCST90091033	Nonalcoholic fatty liver disease	Nonalcoholic fatty liver disease || ||	TRUE	igd	TRUE	rs6425817	rs6675663	A	G	A	C	33873034	1	2.9847e-15	0.002	450243	ebi-a-GCST90000025	Appendicular lean mass || id:ebi-a-GCST90000025	TRUE	reported	igd	61.6181	2	1	TRUE
rs909220	A	G	A	G	-0.015	-0.006619	0.4443	0.422465	FALSE	FALSE	FALSE	ebi-a-GCST90091033	14	75908780	0.0162496	778614	0.6838	Nonalcoholic fatty liver disease || id:ebi-a-GCST90091033	Nonalcoholic fatty liver disease	Nonalcoholic fatty liver disease || ||	TRUE	igd								75908780	14	3.24489e-15	0.0019	450243	ebi-a-GCST90000025	Appendicular lean mass || id:ebi-a-GCST90000025	TRUE	reported	igd	62.3158	2	1	TRUE
rs2324154	A	C	A	C	0.015	-0.0172039	0.5096	0.5	FALSE	FALSE	FALSE	ebi-a-GCST90091033	4	24027226	0.0162284	778614	0.2891	Nonalcoholic fatty liver disease || id:ebi-a-GCST90091033	Nonalcoholic fatty liver disease	Nonalcoholic fatty liver disease || ||	TRUE	igd								24027226	4	1.91602e-15	0.0019	450243	ebi-a-GCST90000025	Appendicular lean mass || id:ebi-a-GCST90000025	TRUE	reported	igd	62.3183	2	1	TRUE
rs7320878	A	G	A	G	-0.015	0.0043574	0.6034	0.620278	FALSE	FALSE	FALSE	ebi-a-GCST90091033	13	92019729	0.0165086	778614	0.791799	Nonalcoholic fatty liver disease || id:ebi-a-GCST90091033	Nonalcoholic fatty liver disease	Nonalcoholic fatty liver disease || ||	TRUE	igd	TRUE	rs7320878	rs4773624	G	A	G	A	91994132	13	1.344e-14	0.0019	450243	ebi-a-GCST90000025	Appendicular lean mass || id:ebi-a-GCST90000025	TRUE	reported	igd	62.3209	2	1	TRUE
rs4807472	C	T	C	T	-0.0158	0.0069498	0.6764	0.698807	FALSE	FALSE	FALSE	ebi-a-GCST90091033	19	3448842	0.0174047	778614	0.6897	Nonalcoholic fatty liver disease || id:ebi-a-GCST90091033	Nonalcoholic fatty liver disease	Nonalcoholic fatty liver disease || ||	TRUE	igd								3448842	19	8.18276e-15	0.002	450243	ebi-a-GCST90000025	Appendicular lean mass || id:ebi-a-GCST90000025	TRUE	reported	igd	62.4056	2	1	TRUE
rs604723	C	T	C	T	-0.0166	0.0143202	0.7248	0.741551	FALSE	FALSE	FALSE	ebi-a-GCST90091033	11	100610546	0.0182711	778614	0.4332	Nonalcoholic fatty liver disease || id:ebi-a-GCST90091033	Nonalcoholic fatty liver disease	Nonalcoholic fatty liver disease || ||	TRUE	igd								100610546	11	8.16018e-15	0.0021	450243	ebi-a-GCST90000025	Appendicular lean mass || id:ebi-a-GCST90000025	TRUE	reported	igd	62.4817	2	1	TRUE
rs4076108	T	A	T	A	0.0174	-0.0051592	0.2449	0.247515	FALSE	TRUE	FALSE	ebi-a-GCST90091033	3	13736088	0.0192523	778614	0.7887	Nonalcoholic fatty liver disease || id:ebi-a-GCST90091033	Nonalcoholic fatty liver disease	Nonalcoholic fatty liver disease || ||	TRUE	igd								13736088	3	2.29721e-15	0.0022	450243	ebi-a-GCST90000025	Appendicular lean mass || id:ebi-a-GCST90000025	TRUE	reported	igd	62.5267	2	1	TRUE
rs67527161	C	T	C	T	-0.0182	-0.0053981	0.209	0.239563	FALSE	FALSE	FALSE	ebi-a-GCST90091033	10	63781824	0.0210485	778614	0.7976	Nonalcoholic fatty liver disease || id:ebi-a-GCST90091033	Nonalcoholic fatty liver disease	Nonalcoholic fatty liver disease || ||	TRUE	igd								63781824	10	5.79029e-15	0.0023	450243	ebi-a-GCST90000025	Appendicular lean mass || id:ebi-a-GCST90000025	TRUE	reported	igd	62.583	2	1	TRUE
rs4504126	C	A	C	A	0.046	0.0198243	0.0275	0.023857	FALSE	FALSE	FALSE	ebi-a-GCST90091033	3	33600582	0.0593567	778614	0.738401	Nonalcoholic fatty liver disease || id:ebi-a-GCST90091033	Nonalcoholic fatty liver disease	Nonalcoholic fatty liver disease || ||	TRUE	igd								33600582	3	1.61585e-15	0.0058	450243	ebi-a-GCST90000025	Appendicular lean mass || id:ebi-a-GCST90000025	TRUE	reported	igd	62.5918	2	1	TRUE
rs72829852	T	C	T	C	0.0309	-0.0041391	0.0621	0.0666	FALSE	FALSE	FALSE	ebi-a-GCST90091033	17	46633974	0.0324921	778614	0.8986	Nonalcoholic fatty liver disease || id:ebi-a-GCST90091033	Nonalcoholic fatty liver disease	Nonalcoholic fatty liver disease || ||	TRUE	igd								46633974	17	3.74024e-15	0.0039	450243	ebi-a-GCST90000025	Appendicular lean mass || id:ebi-a-GCST90000025	TRUE	reported	igd	62.643	2	1	TRUE
rs62501195	C	A	C	A	-0.0198	0.0076883	0.1712	0.187873	FALSE	FALSE	FALSE	ebi-a-GCST90091033	8	24041988	0.0207451	778614	0.710901	Nonalcoholic fatty liver disease || id:ebi-a-GCST90091033	Nonalcoholic fatty liver disease	Nonalcoholic fatty liver disease || ||	TRUE	igd								24041988	8	8.11335e-15	0.0025	450243	ebi-a-GCST90000025	Appendicular lean mass || id:ebi-a-GCST90000025	TRUE	reported	igd	62.6838	2	1	TRUE
rs1584011	G	T	G	T	0.0159	-0.0049571	0.3559	0.373757	FALSE	FALSE	FALSE	ebi-a-GCST90091033	11	27080527	0.0170933	778614	0.7718	Nonalcoholic fatty liver disease || id:ebi-a-GCST90091033	Nonalcoholic fatty liver disease	Nonalcoholic fatty liver disease || ||	TRUE	igd								27080527	11	9.77687e-16	0.002	450243	ebi-a-GCST90000025	Appendicular lean mass || id:ebi-a-GCST90000025	TRUE	reported	igd	63.1862	2	1	TRUE
rs10107388	C	T	C	T	-0.0159	-0.0119984	0.3691	0.387674	FALSE	FALSE	FALSE	ebi-a-GCST90091033	8	145004944	0.0170581	778614	0.4818	Nonalcoholic fatty liver disease || id:ebi-a-GCST90091033	Nonalcoholic fatty liver disease	Nonalcoholic fatty liver disease || ||	TRUE	igd								145004944	8	6.95344e-16	0.002	450243	ebi-a-GCST90000025	Appendicular lean mass || id:ebi-a-GCST90000025	TRUE	reported	igd	63.1871	2	1	TRUE
rs57513571	T	C	T	C	-0.0191	-0.0064011	0.2004	0.17495	FALSE	FALSE	FALSE	ebi-a-GCST90091033	17	2309130	0.019541	778614	0.743201	Nonalcoholic fatty liver disease || id:ebi-a-GCST90091033	Nonalcoholic fatty liver disease	Nonalcoholic fatty liver disease || ||	TRUE	igd								2309130	17	7.02102e-16	0.0024	450243	ebi-a-GCST90000025	Appendicular lean mass || id:ebi-a-GCST90000025	TRUE	reported	igd	63.2993	2	1	TRUE
rs73696333	G	C	G	C	0.0191	-0.0132361	0.2012	0.186879	FALSE	TRUE	FALSE	ebi-a-GCST90091033	7	46669400	0.0200304	778614	0.5087	Nonalcoholic fatty liver disease || id:ebi-a-GCST90091033	Nonalcoholic fatty liver disease	Nonalcoholic fatty liver disease || ||	TRUE	igd								46669400	7	3.19669e-15	0.0024	450243	ebi-a-GCST90000025	Appendicular lean mass || id:ebi-a-GCST90000025	TRUE	reported	igd	63.2994	2	1	TRUE
rs2101017	T	C	T	C	-0.0223	0.0087338	0.8695	0.866799	FALSE	FALSE	FALSE	ebi-a-GCST90091033	12	122306857	0.0219253	778614	0.6904	Nonalcoholic fatty liver disease || id:ebi-a-GCST90091033	Nonalcoholic fatty liver disease	Nonalcoholic fatty liver disease || ||	TRUE	igd								122306857	12	1.44411e-15	0.0028	450243	ebi-a-GCST90000025	Appendicular lean mass || id:ebi-a-GCST90000025	TRUE	reported	igd	63.4282	2	1	TRUE
rs10822117	G	A	G	A	-0.0176	-0.0009679	0.237	0.222664	FALSE	FALSE	FALSE	ebi-a-GCST90091033	10	52786701	0.0194447	778614	0.9603	Nonalcoholic fatty liver disease || id:ebi-a-GCST90091033	Nonalcoholic fatty liver disease	Nonalcoholic fatty liver disease || ||	TRUE	igd								52786701	10	4.24033e-15	0.0022	450243	ebi-a-GCST90000025	Appendicular lean mass || id:ebi-a-GCST90000025	TRUE	reported	igd	63.9704	2	1	TRUE
rs3828729	G	A	G	A	-0.016	-0.0045351	0.3094	0.317097	FALSE	FALSE	FALSE	ebi-a-GCST90091033	6	155554707	0.0176334	778614	0.797	Nonalcoholic fatty liver disease || id:ebi-a-GCST90091033	Nonalcoholic fatty liver disease	Nonalcoholic fatty liver disease || ||	TRUE	igd								155554707	6	4.66874e-15	0.002	450243	ebi-a-GCST90000025	Appendicular lean mass || id:ebi-a-GCST90000025	TRUE	reported	igd	63.9794	2	1	TRUE
rs13170063	A	G	A	G	-0.0152	-0.0177408	0.5921	0.601392	FALSE	FALSE	FALSE	ebi-a-GCST90091033	5	157895459	0.0167945	778614	0.2908	Nonalcoholic fatty liver disease || id:ebi-a-GCST90091033	Nonalcoholic fatty liver disease	Nonalcoholic fatty liver disease || ||	TRUE	igd	TRUE	rs13170063	rs12332652	G	A	C	T	157895013	5	4.10771e-15	0.0019	450243	ebi-a-GCST90000025	Appendicular lean mass || id:ebi-a-GCST90000025	TRUE	reported	igd	63.9934	2	1	TRUE
rs4602848	G	A	G	A	0.016	-0.007216	0.6812	0.663022	FALSE	FALSE	FALSE	ebi-a-GCST90091033	8	92186933	0.0176839	778614	0.6832	Nonalcoholic fatty liver disease || id:ebi-a-GCST90091033	Nonalcoholic fatty liver disease	Nonalcoholic fatty liver disease || ||	TRUE	igd								92186933	8	3.14485e-15	0.002	450243	ebi-a-GCST90000025	Appendicular lean mass || id:ebi-a-GCST90000025	TRUE	reported	igd	63.9955	2	1	TRUE
rs61729527	T	C	T	C	-0.0346	-0.0352967	0.0519	0.049702	FALSE	FALSE	FALSE	ebi-a-GCST90091033	8	77761919	0.0328093	778614	0.282	Nonalcoholic fatty liver disease || id:ebi-a-GCST90091033	Nonalcoholic fatty liver disease	Nonalcoholic fatty liver disease || ||	TRUE	igd								77761919	8	4.85848e-16	0.0043	450243	ebi-a-GCST90000025	Appendicular lean mass || id:ebi-a-GCST90000025	TRUE	reported	igd	64.5764	2	1	TRUE
rs7228151	C	T	C	T	-0.0185	-0.0151546	0.206	0.21173	FALSE	FALSE	FALSE	ebi-a-GCST90091033	18	57181694	0.0194893	778614	0.4368	Nonalcoholic fatty liver disease || id:ebi-a-GCST90091033	Nonalcoholic fatty liver disease	Nonalcoholic fatty liver disease || ||	TRUE	igd								57181694	18	3.18933e-15	0.0023	450243	ebi-a-GCST90000025	Appendicular lean mass || id:ebi-a-GCST90000025	TRUE	reported	igd	64.6614	2	1	TRUE
rs704660	T	C	T	C	0.0153	-0.0077133	0.4095	0.400596	FALSE	FALSE	FALSE	ebi-a-GCST90091033	11	30447998	0.0165376	778614	0.6409	Nonalcoholic fatty liver disease || id:ebi-a-GCST90091033	Nonalcoholic fatty liver disease	Nonalcoholic fatty liver disease || ||	TRUE	igd								30447998	11	2.27719e-15	0.0019	450243	ebi-a-GCST90000025	Appendicular lean mass || id:ebi-a-GCST90000025	TRUE	reported	igd	64.8311	2	1	TRUE
rs2287821	T	C	T	C	-0.0153	-0.0142003	0.5091	0.501988	FALSE	FALSE	FALSE	ebi-a-GCST90091033	19	33935102	0.0161756	778614	0.38	Nonalcoholic fatty liver disease || id:ebi-a-GCST90091033	Nonalcoholic fatty liver disease	Nonalcoholic fatty liver disease || ||	TRUE	igd								33935102	19	6.95344e-16	0.0019	450243	ebi-a-GCST90000025	Appendicular lean mass || id:ebi-a-GCST90000025	TRUE	reported	igd	64.8356	2	1	TRUE
rs34312629	G	C	G	C	-0.017	8.83e-05	0.2613	0.247515	FALSE	TRUE	FALSE	ebi-a-GCST90091033	3	24079795	0.0188971	778614	0.9963	Nonalcoholic fatty liver disease || id:ebi-a-GCST90091033	Nonalcoholic fatty liver disease	Nonalcoholic fatty liver disease || ||	TRUE	igd								24079795	3	2.12324e-15	0.0021	450243	ebi-a-GCST90000025	Appendicular lean mass || id:ebi-a-GCST90000025	TRUE	reported	igd	65.5056	2	1	TRUE
rs3822742	A	C	A	C	0.0162	-0.0138927	0.3706	0.378728	FALSE	FALSE	FALSE	ebi-a-GCST90091033	5	139059017	0.0172892	778614	0.4217	Nonalcoholic fatty liver disease || id:ebi-a-GCST90091033	Nonalcoholic fatty liver disease	Nonalcoholic fatty liver disease || ||	TRUE	igd								139059017	5	1.02707e-16	0.002	450243	ebi-a-GCST90000025	Appendicular lean mass || id:ebi-a-GCST90000025	TRUE	reported	igd	65.5935	2	1	TRUE
rs12512942	A	G	A	G	-0.0162	0.0161005	0.6376	0.636183	FALSE	FALSE	FALSE	ebi-a-GCST90091033	4	177766307	0.0170312	778614	0.3445	Nonalcoholic fatty liver disease || id:ebi-a-GCST90091033	Nonalcoholic fatty liver disease	Nonalcoholic fatty liver disease || ||	TRUE	igd								177766307	4	1.58016e-16	0.002	450243	ebi-a-GCST90000025	Appendicular lean mass || id:ebi-a-GCST90000025	TRUE	reported	igd	65.6043	2	1	TRUE
rs6543146	G	T	G	T	0.0154	-0.0108129	0.5579	0.635189	FALSE	FALSE	FALSE	ebi-a-GCST90091033	2	103096695	0.0171218	778614	0.5277	Nonalcoholic fatty liver disease || id:ebi-a-GCST90091033	Nonalcoholic fatty liver disease	Nonalcoholic fatty liver disease || ||	TRUE	igd								103096695	2	4.18697e-16	0.0019	450243	ebi-a-GCST90000025	Appendicular lean mass || id:ebi-a-GCST90000025	TRUE	reported	igd	65.6874	2	1	TRUE
rs56363908	G	A	G	A	-0.0382	0.0407705	0.0422	0.065606	FALSE	FALSE	FALSE	ebi-a-GCST90091033	7	96611052	0.0405619	778614	0.3148	Nonalcoholic fatty liver disease || id:ebi-a-GCST90091033	Nonalcoholic fatty liver disease	Nonalcoholic fatty liver disease || ||	TRUE	igd								96611052	7	3.87793e-16	0.0047	450243	ebi-a-GCST90000025	Appendicular lean mass || id:ebi-a-GCST90000025	TRUE	reported	igd	65.8393	2	1	TRUE
rs1556659	T	C	T	C	0.0163	0.0073254	0.3818	0.33499	FALSE	FALSE	FALSE	ebi-a-GCST90091033	10	130834698	0.0168848	778614	0.664401	Nonalcoholic fatty liver disease || id:ebi-a-GCST90091033	Nonalcoholic fatty liver disease	Nonalcoholic fatty liver disease || ||	TRUE	igd								130834698	10	7.18952e-17	0.002	450243	ebi-a-GCST90000025	Appendicular lean mass || id:ebi-a-GCST90000025	TRUE	reported	igd	66.4063	2	1	TRUE
rs2521349	A	G	A	G	0.0155	-0.0043513	0.3847	0.398608	FALSE	FALSE	FALSE	ebi-a-GCST90091033	17	67503501	0.0164646	778614	0.7916	Nonalcoholic fatty liver disease || id:ebi-a-GCST90091033	Nonalcoholic fatty liver disease	Nonalcoholic fatty liver disease || ||	TRUE	igd								67503501	17	2.01419e-15	0.0019	450243	ebi-a-GCST90000025	Appendicular lean mass || id:ebi-a-GCST90000025	TRUE	reported	igd	66.5352	2	1	TRUE
rs7418410	T	C	T	C	0.0155	-0.0222495	0.4089	0.405567	FALSE	FALSE	FALSE	ebi-a-GCST90091033	1	10236402	0.0165634	778614	0.1792	Nonalcoholic fatty liver disease || id:ebi-a-GCST90091033	Nonalcoholic fatty liver disease	Nonalcoholic fatty liver disease || ||	TRUE	igd								10236402	1	5.63638e-16	0.0019	450243	ebi-a-GCST90000025	Appendicular lean mass || id:ebi-a-GCST90000025	TRUE	reported	igd	66.5367	2	1	TRUE
rs1056747	G	A	G	A	-0.0155	0.0120201	0.4117	0.421471	FALSE	FALSE	FALSE	ebi-a-GCST90091033	9	35690102	0.0163822	778614	0.4631	Nonalcoholic fatty liver disease || id:ebi-a-GCST90091033	Nonalcoholic fatty liver disease	Nonalcoholic fatty liver disease || ||	TRUE	igd								35690102	9	8.04822e-16	0.0019	450243	ebi-a-GCST90000025	Appendicular lean mass || id:ebi-a-GCST90000025	TRUE	reported	igd	66.5369	2	1	TRUE
rs12831751	C	A	C	A	0.0172	-0.023423	0.2857	0.300199	FALSE	FALSE	FALSE	ebi-a-GCST90091033	12	29520017	0.018408	778614	0.2032	Nonalcoholic fatty liver disease || id:ebi-a-GCST90091033	Nonalcoholic fatty liver disease	Nonalcoholic fatty liver disease || ||	TRUE	igd								29520017	12	1.57398e-16	0.0021	450243	ebi-a-GCST90000025	Appendicular lean mass || id:ebi-a-GCST90000025	TRUE	reported	igd	67.0586	2	1	TRUE
rs7367519	C	T	C	T	0.0164	-0.0214801	0.6846	0.686879	FALSE	FALSE	FALSE	ebi-a-GCST90091033	1	204479176	0.0188695	778614	0.255	Nonalcoholic fatty liver disease || id:ebi-a-GCST90091033	Nonalcoholic fatty liver disease	Nonalcoholic fatty liver disease || ||	TRUE	igd								204479176	1	4.68058e-16	0.002	450243	ebi-a-GCST90000025	Appendicular lean mass || id:ebi-a-GCST90000025	TRUE	reported	igd	67.2351	2	1	TRUE
rs12230946	A	G	A	G	0.0271	0.0189972	0.0911	0.127237	FALSE	FALSE	FALSE	ebi-a-GCST90091033	12	53500947	0.0225775	778614	0.4001	Nonalcoholic fatty liver disease || id:ebi-a-GCST90091033	Nonalcoholic fatty liver disease	Nonalcoholic fatty liver disease || ||	TRUE	igd	TRUE	rs12230946	rs11170417	A	G	T	C	53498725	12	1.45011e-16	0.0033	450243	ebi-a-GCST90000025	Appendicular lean mass || id:ebi-a-GCST90000025	TRUE	reported	igd	67.338	2	1	TRUE
rs12519407	C	A	C	A	0.0181	-0.0125621	0.2567	0.311133	FALSE	FALSE	FALSE	ebi-a-GCST90091033	5	137651012	0.0182049	778614	0.4902	Nonalcoholic fatty liver disease || id:ebi-a-GCST90091033	Nonalcoholic fatty liver disease	Nonalcoholic fatty liver disease || ||	TRUE	igd								137651012	5	3.3752e-17	0.0022	450243	ebi-a-GCST90000025	Appendicular lean mass || id:ebi-a-GCST90000025	TRUE	reported	igd	67.6583	2	1	TRUE
rs2347603	A	T	A	T	-0.0181	0.0151762	0.7418	0.728628	FALSE	TRUE	FALSE	ebi-a-GCST90091033	2	47297426	0.0184536	778614	0.4109	Nonalcoholic fatty liver disease || id:ebi-a-GCST90091033	Nonalcoholic fatty liver disease	Nonalcoholic fatty liver disease || ||	TRUE	igd								47297426	2	5.64547e-17	0.0022	450243	ebi-a-GCST90000025	Appendicular lean mass || id:ebi-a-GCST90000025	TRUE	reported	igd	67.6842	2	1	TRUE
rs10242866	T	C	T	C	0.0157	-0.015366	0.3983	0.40159	FALSE	FALSE	FALSE	ebi-a-GCST90091033	7	17920613	0.0166195	778614	0.3552	Nonalcoholic fatty liver disease || id:ebi-a-GCST90091033	Nonalcoholic fatty liver disease	Nonalcoholic fatty liver disease || ||	TRUE	igd								17920613	7	3.66269e-16	0.0019	450243	ebi-a-GCST90000025	Appendicular lean mass || id:ebi-a-GCST90000025	TRUE	reported	igd	68.2638	2	1	TRUE
rs35963161	A	G	A	G	-0.0157	0.0106957	0.4757	0.473161	FALSE	FALSE	FALSE	ebi-a-GCST90091033	20	49210635	0.0165925	778614	0.5192	Nonalcoholic fatty liver disease || id:ebi-a-GCST90091033	Nonalcoholic fatty liver disease	Nonalcoholic fatty liver disease || ||	TRUE	igd								49210635	20	7.45762e-16	0.0019	450243	ebi-a-GCST90000025	Appendicular lean mass || id:ebi-a-GCST90000025	TRUE	reported	igd	68.2681	2	1	TRUE
rs10776560	T	C	T	C	-0.0157	-0.0037826	0.4995	0.471173	FALSE	FALSE	FALSE	ebi-a-GCST90091033	10	50542358	0.0162501	778614	0.8159	Nonalcoholic fatty liver disease || id:ebi-a-GCST90091033	Nonalcoholic fatty liver disease	Nonalcoholic fatty liver disease || ||	TRUE	igd								50542358	10	7.87952e-17	0.0019	450243	ebi-a-GCST90000025	Appendicular lean mass || id:ebi-a-GCST90000025	TRUE	reported	igd	68.2691	2	1	TRUE
rs144627572	A	G	A	G	0.0439	0.0035349	0.0329	0.026839	FALSE	FALSE	FALSE	ebi-a-GCST90091033	2	20583907	0.0475358	778614	0.9407	Nonalcoholic fatty liver disease || id:ebi-a-GCST90091033	Nonalcoholic fatty liver disease	Nonalcoholic fatty liver disease || ||	TRUE	igd								20583907	2	1.30197e-16	0.0053	450243	ebi-a-GCST90000025	Appendicular lean mass || id:ebi-a-GCST90000025	TRUE	reported	igd	68.3022	2	1	TRUE
rs9391254	T	C	T	C	0.0166	0.0099102	0.3205	0.342942	FALSE	FALSE	FALSE	ebi-a-GCST90091033	6	105392382	0.0173135	778614	0.5671	Nonalcoholic fatty liver disease || id:ebi-a-GCST90091033	Nonalcoholic fatty liver disease	Nonalcoholic fatty liver disease || ||	TRUE	igd	TRUE	rs9391254	rs314264	T	C	A	C	105377347	6	2.10184e-16	0.002	450243	ebi-a-GCST90000025	Appendicular lean mass || id:ebi-a-GCST90000025	TRUE	reported	igd	68.8674	2	1	TRUE
rs2237485	A	G	A	G	0.0191	0.0119197	0.2234	0.262425	FALSE	FALSE	FALSE	ebi-a-GCST90091033	7	50749870	0.0186555	778614	0.5229	Nonalcoholic fatty liver disease || id:ebi-a-GCST90091033	Nonalcoholic fatty liver disease	Nonalcoholic fatty liver disease || ||	TRUE	igd								50749870	7	3.73422e-17	0.0023	450243	ebi-a-GCST90000025	Appendicular lean mass || id:ebi-a-GCST90000025	TRUE	reported	igd	68.9252	2	1	TRUE
rs10005035	G	C	G	C	-0.0175	-0.0209985	0.2823	0.289264	FALSE	TRUE	FALSE	ebi-a-GCST90091033	4	12865684	0.0182253	778614	0.2493	Nonalcoholic fatty liver disease || id:ebi-a-GCST90091033	Nonalcoholic fatty liver disease	Nonalcoholic fatty liver disease || ||	TRUE	igd								12865684	4	6.51328e-17	0.0021	450243	ebi-a-GCST90000025	Appendicular lean mass || id:ebi-a-GCST90000025	TRUE	reported	igd	69.4169	2	1	TRUE
rs60389750	T	C	T	C	-0.0175	-0.0036436	0.3139	0.316103	FALSE	FALSE	FALSE	ebi-a-GCST90091033	18	77182836	0.0175477	778614	0.8355	Nonalcoholic fatty liver disease || id:ebi-a-GCST90091033	Nonalcoholic fatty liver disease	Nonalcoholic fatty liver disease || ||	TRUE	igd								77182836	18	1.05706e-16	0.0021	450243	ebi-a-GCST90000025	Appendicular lean mass || id:ebi-a-GCST90000025	TRUE	reported	igd	69.4207	2	1	TRUE
rs10922475	A	C	A	C	0.0159	0.0344076	0.5395	0.562624	FALSE	FALSE	FALSE	ebi-a-GCST90091033	1	89142142	0.0163788	778614	0.0356599	Nonalcoholic fatty liver disease || id:ebi-a-GCST90091033	Nonalcoholic fatty liver disease	Nonalcoholic fatty liver disease || ||	TRUE	igd								89142142	1	2.1742e-17	0.0019	450243	ebi-a-GCST90000025	Appendicular lean mass || id:ebi-a-GCST90000025	TRUE	reported	igd	70.0209	2	1	TRUE
rs1063582	G	T	G	T	-0.0185	0.015821	0.7649	0.800199	FALSE	FALSE	FALSE	ebi-a-GCST90091033	8	23167353	0.020345	778614	0.4368	Nonalcoholic fatty liver disease || id:ebi-a-GCST90091033	Nonalcoholic fatty liver disease	Nonalcoholic fatty liver disease || ||	TRUE	igd								23167353	8	1.12409e-16	0.0022	450243	ebi-a-GCST90000025	Appendicular lean mass || id:ebi-a-GCST90000025	TRUE	reported	igd	70.7091	2	1	TRUE
rs9809116	G	A	G	A	-0.016	-0.0074202	0.4081	0.427435	FALSE	FALSE	FALSE	ebi-a-GCST90091033	3	72397279	0.0166388	778614	0.6556	Nonalcoholic fatty liver disease || id:ebi-a-GCST90091033	Nonalcoholic fatty liver disease	Nonalcoholic fatty liver disease || ||	TRUE	igd								72397279	3	1.31311e-16	0.0019	450243	ebi-a-GCST90000025	Appendicular lean mass || id:ebi-a-GCST90000025	TRUE	reported	igd	70.8976	2	1	TRUE
rs7598430	T	C	T	C	-0.016	0.034426	0.5046	0.486083	FALSE	FALSE	FALSE	ebi-a-GCST90091033	2	219193963	0.0163519	778614	0.0352598	Nonalcoholic fatty liver disease || id:ebi-a-GCST90091033	Nonalcoholic fatty liver disease	Nonalcoholic fatty liver disease || ||	TRUE	igd								219193963	2	1.37088e-17	0.0019	450243	ebi-a-GCST90000025	Appendicular lean mass || id:ebi-a-GCST90000025	TRUE	reported	igd	70.9028	2	1	TRUE
rs201570119	C	T	C	T	0.0194	0.0116656	0.2098	0.241551	FALSE	FALSE	FALSE	ebi-a-GCST90091033	2	112263087	0.0196853	778614	0.5534	Nonalcoholic fatty liver disease || id:ebi-a-GCST90091033	Nonalcoholic fatty liver disease	Nonalcoholic fatty liver disease || ||	TRUE	igd	TRUE	rs201570119	rs1375045	C	T	A	G	112256320	2	5.47646e-17	0.0023	450243	ebi-a-GCST90000025	Appendicular lean mass || id:ebi-a-GCST90000025	TRUE	reported	igd	71.1029	2	1	TRUE
rs78525785	T	C	T	C	-0.0169	-0.0165055	0.62	0.624254	FALSE	FALSE	FALSE	ebi-a-GCST90091033	13	111038803	0.0166938	778614	0.3228	Nonalcoholic fatty liver disease || id:ebi-a-GCST90091033	Nonalcoholic fatty liver disease	Nonalcoholic fatty liver disease || ||	TRUE	igd	TRUE	rs78525785	rs9521739	C	T	G	A	111038331	13	9.81296e-18	0.002	450243	ebi-a-GCST90000025	Appendicular lean mass || id:ebi-a-GCST90000025	TRUE	reported	igd	71.3952	2	1	TRUE
rs12334478	G	C	G	C	-0.0161	-0.0139291	0.4964	0.492048	FALSE	TRUE	TRUE	ebi-a-GCST90091033	8	141998765	0.0162165	778614	0.3904	Nonalcoholic fatty liver disease || id:ebi-a-GCST90091033	Nonalcoholic fatty liver disease	Nonalcoholic fatty liver disease || ||	TRUE	igd								141998765	8	2.26621e-17	0.0019	450243	ebi-a-GCST90000025	Appendicular lean mass || id:ebi-a-GCST90000025	TRUE	reported	igd	71.7914	2	1	FALSE
rs4815952	C	T	C	T	-0.0161	0.0080997	0.5221	0.55666	FALSE	FALSE	FALSE	ebi-a-GCST90091033	20	6934897	0.0166893	778614	0.627401	Nonalcoholic fatty liver disease || id:ebi-a-GCST90091033	Nonalcoholic fatty liver disease	Nonalcoholic fatty liver disease || ||	TRUE	igd								6934897	20	1.23595e-16	0.0019	450243	ebi-a-GCST90000025	Appendicular lean mass || id:ebi-a-GCST90000025	TRUE	reported	igd	71.7925	2	1	TRUE
rs3768495	T	C	T	C	-0.0178	0.0071445	0.7173	0.713718	FALSE	FALSE	FALSE	ebi-a-GCST90091033	1	109935325	0.0174763	778614	0.6827	Nonalcoholic fatty liver disease || id:ebi-a-GCST90091033	Nonalcoholic fatty liver disease	Nonalcoholic fatty liver disease || ||	TRUE	igd								109935325	1	1.06611e-17	0.0021	450243	ebi-a-GCST90000025	Appendicular lean mass || id:ebi-a-GCST90000025	TRUE	reported	igd	71.841	2	1	TRUE
rs1341215	A	G	A	G	0.0229	0.0290531	0.1374	0.15507	FALSE	FALSE	FALSE	ebi-a-GCST90091033	9	111662350	0.0230494	778614	0.2075	Nonalcoholic fatty liver disease || id:ebi-a-GCST90091033	Nonalcoholic fatty liver disease	Nonalcoholic fatty liver disease || ||	TRUE	igd								111662350	9	6.3183e-17	0.0027	450243	ebi-a-GCST90000025	Appendicular lean mass || id:ebi-a-GCST90000025	TRUE	reported	igd	71.8631	2	1	TRUE
rs72721979	G	T	G	T	-0.0229	0.0336893	0.143	0.124254	FALSE	FALSE	FALSE	ebi-a-GCST90091033	8	135827942	0.0236537	778614	0.1544	Nonalcoholic fatty liver disease || id:ebi-a-GCST90091033	Nonalcoholic fatty liver disease	Nonalcoholic fatty liver disease || ||	TRUE	igd								135827942	8	2.19887e-17	0.0027	450243	ebi-a-GCST90000025	Appendicular lean mass || id:ebi-a-GCST90000025	TRUE	reported	igd	71.8664	2	1	TRUE
rs74494415	T	C	T	C	-0.0417	-0.0451731	0.0398	0.048708	FALSE	FALSE	FALSE	ebi-a-GCST90091033	18	74972138	0.0376533	778614	0.2303	Nonalcoholic fatty liver disease || id:ebi-a-GCST90091033	Nonalcoholic fatty liver disease	Nonalcoholic fatty liver disease || ||	TRUE	igd								74972138	18	1.8218e-17	0.0049	450243	ebi-a-GCST90000025	Appendicular lean mass || id:ebi-a-GCST90000025	TRUE	reported	igd	72.1433	2	1	TRUE
rs11068230	G	C	G	C	0.0238	-0.0166429	0.8656	0.842942	FALSE	TRUE	FALSE	ebi-a-GCST90091033	12	117349014	0.0230149	778614	0.4696	Nonalcoholic fatty liver disease || id:ebi-a-GCST90091033	Nonalcoholic fatty liver disease	Nonalcoholic fatty liver disease || ||	TRUE	igd								117349014	12	9.67386e-18	0.0028	450243	ebi-a-GCST90000025	Appendicular lean mass || id:ebi-a-GCST90000025	TRUE	reported	igd	72.2479	2	1	TRUE
rs73384223	C	T	C	T	-0.0205	-0.0342253	0.1967	0.189861	FALSE	FALSE	FALSE	ebi-a-GCST90091033	9	3869315	0.0211669	778614	0.1059	Nonalcoholic fatty liver disease || id:ebi-a-GCST90091033	Nonalcoholic fatty liver disease	Nonalcoholic fatty liver disease || ||	TRUE	igd								3869315	9	1.2659e-17	0.0024	450243	ebi-a-GCST90000025	Appendicular lean mass || id:ebi-a-GCST90000025	TRUE	reported	igd	72.9115	2	1	TRUE
rs10036789	G	C	G	C	0.0163	-0.0197852	0.4609	0.498012	FALSE	TRUE	TRUE	ebi-a-GCST90091033	5	71695918	0.0163108	778614	0.2251	Nonalcoholic fatty liver disease || id:ebi-a-GCST90091033	Nonalcoholic fatty liver disease	Nonalcoholic fatty liver disease || ||	TRUE	igd								71695918	5	1.16493e-17	0.0019	450243	ebi-a-GCST90000025	Appendicular lean mass || id:ebi-a-GCST90000025	TRUE	reported	igd	73.5839	2	1	FALSE
rs12909863	C	G	C	G	0.0189	-0.0041141	0.2512	0.284294	FALSE	TRUE	FALSE	ebi-a-GCST90091033	15	75825822	0.0190765	778614	0.8293	Nonalcoholic fatty liver disease || id:ebi-a-GCST90091033	Nonalcoholic fatty liver disease	Nonalcoholic fatty liver disease || ||	TRUE	igd								75825822	15	6.04644e-18	0.0022	450243	ebi-a-GCST90000025	Appendicular lean mass || id:ebi-a-GCST90000025	TRUE	reported	igd	73.7673	2	1	TRUE
rs2240735	T	C	T	C	0.0189	0.0010186	0.748	0.746521	FALSE	FALSE	FALSE	ebi-a-GCST90091033	16	4027605	0.0186701	778614	0.9565	Nonalcoholic fatty liver disease || id:ebi-a-GCST90091033	Nonalcoholic fatty liver disease	Nonalcoholic fatty liver disease || ||	TRUE	igd								4027605	16	3.98566e-18	0.0022	450243	ebi-a-GCST90000025	Appendicular lean mass || id:ebi-a-GCST90000025	TRUE	reported	igd	73.7993	2	1	TRUE
rs12461874	A	C	A	C	-0.0181	0.0137248	0.2784	0.262425	FALSE	FALSE	FALSE	ebi-a-GCST90091033	19	17180358	0.0185783	778614	0.4601	Nonalcoholic fatty liver disease || id:ebi-a-GCST90091033	Nonalcoholic fatty liver disease	Nonalcoholic fatty liver disease || ||	TRUE	igd								17180358	19	1.26386e-17	0.0021	450243	ebi-a-GCST90000025	Appendicular lean mass || id:ebi-a-GCST90000025	TRUE	reported	igd	74.2559	2	1	TRUE
rs9517483	G	A	G	A	-0.0181	0.0240519	0.699	0.71173	FALSE	FALSE	FALSE	ebi-a-GCST90091033	13	99572712	0.017431	778614	0.1676	Nonalcoholic fatty liver disease || id:ebi-a-GCST90091033	Nonalcoholic fatty liver disease	Nonalcoholic fatty liver disease || ||	TRUE	igd								99572712	13	2.25996e-18	0.0021	450243	ebi-a-GCST90000025	Appendicular lean mass || id:ebi-a-GCST90000025	TRUE	reported	igd	74.2824	2	1	TRUE
rs900399	G	A	G	A	0.0164	0.0330816	0.3986	0.389662	FALSE	FALSE	FALSE	ebi-a-GCST90091033	3	156798732	0.0165777	778614	0.0459801	Nonalcoholic fatty liver disease || id:ebi-a-GCST90091033	Nonalcoholic fatty liver disease	Nonalcoholic fatty liver disease || ||	TRUE	igd								156798732	3	1.35394e-17	0.0019	450243	ebi-a-GCST90000025	Appendicular lean mass || id:ebi-a-GCST90000025	TRUE	reported	igd	74.4852	2	1	TRUE
rs781669	T	C	T	C	0.0164	-0.0128166	0.5236	0.525845	FALSE	FALSE	FALSE	ebi-a-GCST90091033	4	57819794	0.0161956	778614	0.4287	Nonalcoholic fatty liver disease || id:ebi-a-GCST90091033	Nonalcoholic fatty liver disease	Nonalcoholic fatty liver disease || ||	TRUE	igd								57819794	4	3.14123e-18	0.0019	450243	ebi-a-GCST90000025	Appendicular lean mass || id:ebi-a-GCST90000025	TRUE	reported	igd	74.4926	2	1	TRUE
rs700677	A	C	A	C	0.0173	0.0037918	0.3505	0.392644	FALSE	FALSE	FALSE	ebi-a-GCST90091033	2	198702424	0.0170453	778614	0.824	Nonalcoholic fatty liver disease || id:ebi-a-GCST90091033	Nonalcoholic fatty liver disease	Nonalcoholic fatty liver disease || ||	TRUE	igd								198702424	2	1.13006e-18	0.002	450243	ebi-a-GCST90000025	Appendicular lean mass || id:ebi-a-GCST90000025	TRUE	reported	igd	74.7991	2	1	TRUE
rs2142331	T	C	T	C	-0.0165	0.0063451	0.6023	0.610338	FALSE	FALSE	FALSE	ebi-a-GCST90091033	8	116636719	0.0169973	778614	0.7089	Nonalcoholic fatty liver disease || id:ebi-a-GCST90091033	Nonalcoholic fatty liver disease	Nonalcoholic fatty liver disease || ||	TRUE	igd								116636719	8	1.37784e-17	0.0019	450243	ebi-a-GCST90000025	Appendicular lean mass || id:ebi-a-GCST90000025	TRUE	reported	igd	75.4068	2	1	TRUE
rs2071450	T	C	T	C	-0.0174	-0.0012228	0.3675	0.387674	FALSE	FALSE	FALSE	ebi-a-GCST90091033	12	54428532	0.0166003	778614	0.9413	Nonalcoholic fatty liver disease || id:ebi-a-GCST90091033	Nonalcoholic fatty liver disease	Nonalcoholic fatty liver disease || ||	TRUE	igd								54428532	12	8.84708e-19	0.002	450243	ebi-a-GCST90000025	Appendicular lean mass || id:ebi-a-GCST90000025	TRUE	reported	igd	75.6678	2	1	TRUE
rs11049704	G	C	G	C	-0.0183	0.006852	0.293	0.293241	FALSE	TRUE	FALSE	ebi-a-GCST90091033	12	28725104	0.0181821	778614	0.7063	Nonalcoholic fatty liver disease || id:ebi-a-GCST90091033	Nonalcoholic fatty liver disease	Nonalcoholic fatty liver disease || ||	TRUE	igd	TRUE	rs11049704	rs10843208	G	C	A	G	28691701	12	1.10306e-18	0.0021	450243	ebi-a-GCST90000025	Appendicular lean mass || id:ebi-a-GCST90000025	TRUE	reported	igd	75.9075	2	1	TRUE
rs12351226	T	C	T	C	0.0218	-0.0100843	0.1712	0.159046	FALSE	FALSE	FALSE	ebi-a-GCST90091033	9	98405230	0.0249321	778614	0.6859	Nonalcoholic fatty liver disease || id:ebi-a-GCST90091033	Nonalcoholic fatty liver disease	Nonalcoholic fatty liver disease || ||	TRUE	igd								98405230	9	9.13482e-18	0.0025	450243	ebi-a-GCST90000025	Appendicular lean mass || id:ebi-a-GCST90000025	TRUE	reported	igd	75.9759	2	1	TRUE
rs7731023	G	A	G	A	0.0166	0.0101399	0.5749	0.596421	FALSE	FALSE	FALSE	ebi-a-GCST90091033	5	36181627	0.0168254	778614	0.5467	Nonalcoholic fatty liver disease || id:ebi-a-GCST90091033	Nonalcoholic fatty liver disease	Nonalcoholic fatty liver disease || ||	TRUE	igd								36181627	5	3.48177e-18	0.0019	450243	ebi-a-GCST90000025	Appendicular lean mass || id:ebi-a-GCST90000025	TRUE	reported	igd	76.3225	2	1	TRUE
rs6739278	C	T	C	T	-0.021	0.0262926	0.8079	0.785288	FALSE	FALSE	FALSE	ebi-a-GCST90091033	2	44401055	0.0199879	778614	0.1884	Nonalcoholic fatty liver disease || id:ebi-a-GCST90091033	Nonalcoholic fatty liver disease	Nonalcoholic fatty liver disease || ||	TRUE	igd								44401055	2	1.27292e-18	0.0024	450243	ebi-a-GCST90000025	Appendicular lean mass || id:ebi-a-GCST90000025	TRUE	reported	igd	76.5591	2	1	TRUE
rs395980	G	T	G	T	-0.0184	-0.0246948	0.2635	0.280318	FALSE	FALSE	FALSE	ebi-a-GCST90091033	4	177430072	0.0177716	778614	0.1647	Nonalcoholic fatty liver disease || id:ebi-a-GCST90091033	Nonalcoholic fatty liver disease	Nonalcoholic fatty liver disease || ||	TRUE	igd								177430072	4	1.02094e-17	0.0021	450243	ebi-a-GCST90000025	Appendicular lean mass || id:ebi-a-GCST90000025	TRUE	reported	igd	76.7341	2	1	TRUE
rs867529	C	G	C	G	0.0184	-0.0271945	0.2796	0.298211	FALSE	TRUE	FALSE	ebi-a-GCST90091033	2	88913273	0.0182498	778614	0.1362	Nonalcoholic fatty liver disease || id:ebi-a-GCST90091033	Nonalcoholic fatty liver disease	Nonalcoholic fatty liver disease || ||	TRUE	igd								88913273	2	1.00092e-18	0.0021	450243	ebi-a-GCST90000025	Appendicular lean mass || id:ebi-a-GCST90000025	TRUE	reported	igd	76.7369	2	1	TRUE
rs2112617	A	G	A	G	-0.0167	-0.0033689	0.5294	0.54672	FALSE	FALSE	FALSE	ebi-a-GCST90091033	17	46977125	0.0162146	778614	0.8354	Nonalcoholic fatty liver disease || id:ebi-a-GCST90091033	Nonalcoholic fatty liver disease	Nonalcoholic fatty liver disease || ||	TRUE	igd								46977125	17	1.073e-18	0.0019	450243	ebi-a-GCST90000025	Appendicular lean mass || id:ebi-a-GCST90000025	TRUE	reported	igd	77.2427	2	1	TRUE
rs6902109	G	A	G	A	-0.0167	0.0473499	0.5401	0.578529	FALSE	FALSE	FALSE	ebi-a-GCST90091033	6	130316559	0.0166075	778614	0.00435602	Nonalcoholic fatty liver disease || id:ebi-a-GCST90091033	Nonalcoholic fatty liver disease	Nonalcoholic fatty liver disease || ||	TRUE	igd								130316559	6	1.03395e-18	0.0019	450243	ebi-a-GCST90000025	Appendicular lean mass || id:ebi-a-GCST90000025	TRUE	reported	igd	77.2432	2	1	TRUE
rs7570235	C	T	C	T	-0.0168	-0.0111363	0.5911	0.640159	FALSE	FALSE	FALSE	ebi-a-GCST90091033	2	242491353	0.0170555	778614	0.5138	Nonalcoholic fatty liver disease || id:ebi-a-GCST90091033	Nonalcoholic fatty liver disease	Nonalcoholic fatty liver disease || ||	TRUE	igd								242491353	2	2.08305e-18	0.0019	450243	ebi-a-GCST90000025	Appendicular lean mass || id:ebi-a-GCST90000025	TRUE	reported	igd	78.1731	2	1	TRUE
rs4900578	T	A	T	A	-0.0177	0.0205045	0.3688	0.351889	FALSE	TRUE	FALSE	ebi-a-GCST90091033	14	103943140	0.0170594	778614	0.2294	Nonalcoholic fatty liver disease || id:ebi-a-GCST90091033	Nonalcoholic fatty liver disease	Nonalcoholic fatty liver disease || ||	TRUE	igd	TRUE	rs4900578	rs17617832	T	A	C	T	103926010	14	1.7559e-19	0.002	450243	ebi-a-GCST90000025	Appendicular lean mass || id:ebi-a-GCST90000025	TRUE	reported	igd	78.2988	2	1	TRUE
rs12188208	C	A	C	A	-0.0195	-0.0046408	0.2349	0.196819	FALSE	FALSE	FALSE	ebi-a-GCST90091033	5	77442791	0.0195613	778614	0.8125	Nonalcoholic fatty liver disease || id:ebi-a-GCST90091033	Nonalcoholic fatty liver disease	Nonalcoholic fatty liver disease || ||	TRUE	igd								77442791	5	1.40088e-18	0.0022	450243	ebi-a-GCST90000025	Appendicular lean mass || id:ebi-a-GCST90000025	TRUE	reported	igd	78.5191	2	1	TRUE
rs11217863	A	G	A	G	-0.0268	-0.0077066	0.1162	0.102386	FALSE	FALSE	FALSE	ebi-a-GCST90091033	11	120293138	0.0242612	778614	0.750699	Nonalcoholic fatty liver disease || id:ebi-a-GCST90091033	Nonalcoholic fatty liver disease	Nonalcoholic fatty liver disease || ||	TRUE	igd								120293138	11	1.06292e-19	0.003	450243	ebi-a-GCST90000025	Appendicular lean mass || id:ebi-a-GCST90000025	TRUE	reported	igd	79.6966	2	1	TRUE
rs11727162	T	C	T	C	-0.017	0.0293136	0.4987	0.444334	FALSE	FALSE	FALSE	ebi-a-GCST90091033	4	88606761	0.0162434	778614	0.0711295	Nonalcoholic fatty liver disease || id:ebi-a-GCST90091033	Nonalcoholic fatty liver disease	Nonalcoholic fatty liver disease || ||	TRUE	igd								88606761	4	2.15477e-19	0.0019	450243	ebi-a-GCST90000025	Appendicular lean mass || id:ebi-a-GCST90000025	TRUE	reported	igd	80.0407	2	1	TRUE
rs12997625	T	C	T	C	-0.017	-0.0099777	0.5266	0.499006	FALSE	FALSE	FALSE	ebi-a-GCST90091033	2	202970250	0.0163096	778614	0.5407	Nonalcoholic fatty liver disease || id:ebi-a-GCST90091033	Nonalcoholic fatty liver disease	Nonalcoholic fatty liver disease || ||	TRUE	igd								202970250	2	1.50107e-19	0.0019	450243	ebi-a-GCST90000025	Appendicular lean mass || id:ebi-a-GCST90000025	TRUE	reported	igd	80.0423	2	1	TRUE
rs2274351	T	C	T	C	0.017	0.0246411	0.5433	0.570577	FALSE	FALSE	FALSE	ebi-a-GCST90091033	10	104264107	0.0162825	778614	0.1302	Nonalcoholic fatty liver disease || id:ebi-a-GCST90091033	Nonalcoholic fatty liver disease	Nonalcoholic fatty liver disease || ||	TRUE	igd								104264107	10	3.0662e-19	0.0019	450243	ebi-a-GCST90000025	Appendicular lean mass || id:ebi-a-GCST90000025	TRUE	reported	igd	80.0431	2	1	TRUE
rs9832919	G	A	G	A	-0.0179	-0.0173323	0.3574	0.372763	FALSE	FALSE	FALSE	ebi-a-GCST90091033	3	132184526	0.0169823	778614	0.3074	Nonalcoholic fatty liver disease || id:ebi-a-GCST90091033	Nonalcoholic fatty liver disease	Nonalcoholic fatty liver disease || ||	TRUE	igd								132184526	3	7.89587e-20	0.002	450243	ebi-a-GCST90000025	Appendicular lean mass || id:ebi-a-GCST90000025	TRUE	reported	igd	80.0765	2	1	TRUE
rs655113	C	T	C	T	0.0188	-0.0193677	0.3006	0.304175	FALSE	FALSE	FALSE	ebi-a-GCST90091033	6	52269151	0.0173373	778614	0.2639	Nonalcoholic fatty liver disease || id:ebi-a-GCST90091033	Nonalcoholic fatty liver disease	Nonalcoholic fatty liver disease || ||	TRUE	igd								52269151	6	7.41822e-20	0.0021	450243	ebi-a-GCST90000025	Appendicular lean mass || id:ebi-a-GCST90000025	TRUE	reported	igd	80.1116	2	1	TRUE
rs113289555	T	G	T	G	-0.0206	0.0151061	0.2333	0.21173	FALSE	FALSE	FALSE	ebi-a-GCST90091033	4	1006200	0.0210682	778614	0.4734	Nonalcoholic fatty liver disease || id:ebi-a-GCST90091033	Nonalcoholic fatty liver disease	Nonalcoholic fatty liver disease || ||	TRUE	igd	TRUE	rs113289555	rs34627176	T	G	A	G	996998	4	7.32656e-20	0.0023	450243	ebi-a-GCST90000025	Appendicular lean mass || id:ebi-a-GCST90000025	TRUE	reported	igd	80.172	2	1	TRUE
rs62070319	T	C	T	C	-0.018	0.0049006	0.4427	0.49006	FALSE	FALSE	FALSE	ebi-a-GCST90091033	16	89573689	0.0164206	778614	0.765399	Nonalcoholic fatty liver disease || id:ebi-a-GCST90091033	Nonalcoholic fatty liver disease	Nonalcoholic fatty liver disease || ||	TRUE	igd	TRUE	rs62070319	rs62070320	C	T	A	G	89573216	16	2.54097e-20	0.002	450243	ebi-a-GCST90000025	Appendicular lean mass || id:ebi-a-GCST90000025	TRUE	reported	igd	80.9813	2	1	TRUE
rs11672848	T	C	T	C	-0.0171	-0.0049311	0.5246	0.496024	FALSE	FALSE	FALSE	ebi-a-GCST90091033	19	37578571	0.0162157	778614	0.7611	Nonalcoholic fatty liver disease || id:ebi-a-GCST90091033	Nonalcoholic fatty liver disease	Nonalcoholic fatty liver disease || ||	TRUE	igd	TRUE	rs11672848	rs2891754	T	C	G	A	37570704	19	7.73393e-19	0.0019	450243	ebi-a-GCST90000025	Appendicular lean mass || id:ebi-a-GCST90000025	TRUE	reported	igd	80.9864	2	1	TRUE
rs36012032	A	C	A	C	0.0298	0.0619323	0.091	0.089463	FALSE	FALSE	FALSE	ebi-a-GCST90091033	3	52814709	0.0295178	778614	0.0358897	Nonalcoholic fatty liver disease || id:ebi-a-GCST90091033	Nonalcoholic fatty liver disease	Nonalcoholic fatty liver disease || ||	TRUE	igd								52814709	3	9.93116e-20	0.0033	450243	ebi-a-GCST90000025	Appendicular lean mass || id:ebi-a-GCST90000025	TRUE	reported	igd	81.3987	2	1	TRUE
rs11959466	T	C	T	C	0.038	-0.0761715	0.0564	0.047714	FALSE	FALSE	FALSE	ebi-a-GCST90091033	5	42803824	0.036343	778614	0.0360903	Nonalcoholic fatty liver disease || id:ebi-a-GCST90091033	Nonalcoholic fatty liver disease	Nonalcoholic fatty liver disease || ||	TRUE	igd								42803824	5	2.24078e-19	0.0042	450243	ebi-a-GCST90000025	Appendicular lean mass || id:ebi-a-GCST90000025	TRUE	reported	igd	81.6108	2	1	TRUE
rs62466110	C	T	C	T	-0.0371	-0.0004687	0.067	0.070577	FALSE	FALSE	FALSE	ebi-a-GCST90091033	7	92623541	0.0291187	778614	0.9872	Nonalcoholic fatty liver disease || id:ebi-a-GCST90091033	Nonalcoholic fatty liver disease	Nonalcoholic fatty liver disease || ||	TRUE	igd								92623541	7	5.74116e-20	0.0041	450243	ebi-a-GCST90000025	Appendicular lean mass || id:ebi-a-GCST90000025	TRUE	reported	igd	81.6732	2	1	TRUE
rs1823217	G	A	G	A	-0.0181	0.0113722	0.6449	0.629225	FALSE	FALSE	FALSE	ebi-a-GCST90091033	3	134380959	0.017508	778614	0.516	Nonalcoholic fatty liver disease || id:ebi-a-GCST90091033	Nonalcoholic fatty liver disease	Nonalcoholic fatty liver disease || ||	TRUE	igd								134380959	3	4.05602e-20	0.002	450243	ebi-a-GCST90000025	Appendicular lean mass || id:ebi-a-GCST90000025	TRUE	reported	igd	81.8939	2	1	TRUE
rs57791149	C	T	C	T	-0.0173	-0.0031877	0.4024	0.390656	FALSE	FALSE	FALSE	ebi-a-GCST90091033	17	54222711	0.0165096	778614	0.8469	Nonalcoholic fatty liver disease || id:ebi-a-GCST90091033	Nonalcoholic fatty liver disease	Nonalcoholic fatty liver disease || ||	TRUE	igd	TRUE	rs57791149	rs55723612	C	T	T	C	54222307	17	3.26137e-19	0.0019	450243	ebi-a-GCST90000025	Appendicular lean mass || id:ebi-a-GCST90000025	TRUE	reported	igd	82.8828	2	1	TRUE
rs12702693	T	C	T	C	0.0173	-0.0128191	0.4542	0.399602	FALSE	FALSE	FALSE	ebi-a-GCST90091033	7	8101039	0.0163618	778614	0.4333	Nonalcoholic fatty liver disease || id:ebi-a-GCST90091033	Nonalcoholic fatty liver disease	Nonalcoholic fatty liver disease || ||	TRUE	igd								8101039	7	6.56145e-20	0.0019	450243	ebi-a-GCST90000025	Appendicular lean mass || id:ebi-a-GCST90000025	TRUE	reported	igd	82.8871	2	1	TRUE
rs78766798	C	T	C	T	0.0319	-0.0220812	0.0847	0.05666	FALSE	FALSE	FALSE	ebi-a-GCST90091033	17	7517075	0.0360459	778614	0.5401	Nonalcoholic fatty liver disease || id:ebi-a-GCST90091033	Nonalcoholic fatty liver disease	Nonalcoholic fatty liver disease || ||	TRUE	igd								7517075	17	2.60976e-20	0.0035	450243	ebi-a-GCST90000025	Appendicular lean mass || id:ebi-a-GCST90000025	TRUE	reported	igd	82.9045	2	1	TRUE
rs12533452	T	C	T	C	0.0237	0.0318438	0.1569	0.175944	FALSE	FALSE	FALSE	ebi-a-GCST90091033	7	19016871	0.0203669	778614	0.1179	Nonalcoholic fatty liver disease || id:ebi-a-GCST90091033	Nonalcoholic fatty liver disease	Nonalcoholic fatty liver disease || ||	TRUE	igd								19016871	7	1.31401e-19	0.0026	450243	ebi-a-GCST90000025	Appendicular lean mass || id:ebi-a-GCST90000025	TRUE	reported	igd	83.0076	2	1	TRUE
rs34345560	A	G	A	G	0.0219	-0.0209805	0.1952	0.200795	FALSE	FALSE	FALSE	ebi-a-GCST90091033	11	69081998	0.0201835	778614	0.2986	Nonalcoholic fatty liver disease || id:ebi-a-GCST90091033	Nonalcoholic fatty liver disease	Nonalcoholic fatty liver disease || ||	TRUE	igd								69081998	11	7.09741e-20	0.0024	450243	ebi-a-GCST90000025	Appendicular lean mass || id:ebi-a-GCST90000025	TRUE	reported	igd	83.2018	2	1	TRUE
rs12150907	A	G	A	G	-0.0219	0.0116343	0.1977	0.214712	FALSE	FALSE	FALSE	ebi-a-GCST90091033	19	4940630	0.0228145	778614	0.6101	Nonalcoholic fatty liver disease || id:ebi-a-GCST90091033	Nonalcoholic fatty liver disease	Nonalcoholic fatty liver disease || ||	TRUE	igd								4940630	19	7.21938e-20	0.0024	450243	ebi-a-GCST90000025	Appendicular lean mass || id:ebi-a-GCST90000025	TRUE	reported	igd	83.2028	2	1	TRUE
rs17478946	G	A	G	A	-0.0192	-0.0136615	0.3004	0.292247	FALSE	FALSE	FALSE	ebi-a-GCST90091033	12	24093062	0.0179924	778614	0.4477	Nonalcoholic fatty liver disease || id:ebi-a-GCST90091033	Nonalcoholic fatty liver disease	Nonalcoholic fatty liver disease || ||	TRUE	igd								24093062	12	9.98389e-21	0.0021	450243	ebi-a-GCST90000025	Appendicular lean mass || id:ebi-a-GCST90000025	TRUE	reported	igd	83.5553	2	1	TRUE
rs3782232	A	G	A	G	-0.0339	-0.0491228	0.0712	0.072565	FALSE	FALSE	FALSE	ebi-a-GCST90091033	12	57116249	0.0318683	778614	0.1232	Nonalcoholic fatty liver disease || id:ebi-a-GCST90091033	Nonalcoholic fatty liver disease	Nonalcoholic fatty liver disease || ||	TRUE	igd								57116249	12	2.40602e-20	0.0037	450243	ebi-a-GCST90000025	Appendicular lean mass || id:ebi-a-GCST90000025	TRUE	reported	igd	83.7412	2	1	TRUE
rs591668	A	G	A	G	-0.0174	0.0211155	0.396	0.389662	FALSE	FALSE	FALSE	ebi-a-GCST90091033	3	27535931	0.0166037	778614	0.2035	Nonalcoholic fatty liver disease || id:ebi-a-GCST90091033	Nonalcoholic fatty liver disease	Nonalcoholic fatty liver disease || ||	TRUE	igd								27535931	3	1.99618e-19	0.0019	450243	ebi-a-GCST90000025	Appendicular lean mass || id:ebi-a-GCST90000025	TRUE	reported	igd	83.8428	2	1	TRUE
rs12943867	A	G	A	G	0.0184	-0.0047591	0.3367	0.335984	FALSE	FALSE	FALSE	ebi-a-GCST90091033	17	79409710	0.0179139	778614	0.7905	Nonalcoholic fatty liver disease || id:ebi-a-GCST90091033	Nonalcoholic fatty liver disease	Nonalcoholic fatty liver disease || ||	TRUE	igd								79409710	17	7.56833e-20	0.002	450243	ebi-a-GCST90000025	Appendicular lean mass || id:ebi-a-GCST90000025	TRUE	reported	igd	84.6083	2	1	TRUE
rs261223	C	A	C	A	0.0175	-0.0071535	0.3702	0.377734	FALSE	FALSE	FALSE	ebi-a-GCST90091033	5	95902989	0.0164967	778614	0.664599	Nonalcoholic fatty liver disease || id:ebi-a-GCST90091033	Nonalcoholic fatty liver disease	Nonalcoholic fatty liver disease || ||	TRUE	igd	TRUE	rs261223	rs261227	C	A	C	A	95901046	5	2.29985e-19	0.0019	450243	ebi-a-GCST90000025	Appendicular lean mass || id:ebi-a-GCST90000025	TRUE	reported	igd	84.8062	2	1	TRUE
rs4985445	G	A	G	A	-0.0175	0.0115672	0.4565	0.468191	FALSE	FALSE	FALSE	ebi-a-GCST90091033	16	69867835	0.0163972	778614	0.4805	Nonalcoholic fatty liver disease || id:ebi-a-GCST90091033	Nonalcoholic fatty liver disease	Nonalcoholic fatty liver disease || ||	TRUE	igd								69867835	16	3.29534e-20	0.0019	450243	ebi-a-GCST90000025	Appendicular lean mass || id:ebi-a-GCST90000025	TRUE	reported	igd	84.8144	2	1	TRUE
rs7633464	A	G	A	G	0.0175	0.016086	0.4786	0.444334	FALSE	FALSE	FALSE	ebi-a-GCST90091033	3	98715823	0.0162656	778614	0.3227	Nonalcoholic fatty liver disease || id:ebi-a-GCST90091033	Nonalcoholic fatty liver disease	Nonalcoholic fatty liver disease || ||	TRUE	igd								98715823	3	1.27497e-20	0.0019	450243	ebi-a-GCST90000025	Appendicular lean mass || id:ebi-a-GCST90000025	TRUE	reported	igd	84.816	2	1	TRUE
rs3116194	A	T	A	T	-0.0295	-0.0025352	0.0978	0.093439	FALSE	TRUE	FALSE	ebi-a-GCST90091033	2	233061266	0.0281957	778614	0.9284	Nonalcoholic fatty liver disease || id:ebi-a-GCST90091033	Nonalcoholic fatty liver disease	Nonalcoholic fatty liver disease || ||	TRUE	igd								233061266	2	8.29469e-21	0.0032	450243	ebi-a-GCST90000025	Appendicular lean mass || id:ebi-a-GCST90000025	TRUE	reported	igd	84.8373	2	1	TRUE
rs10832963	G	T	G	T	-0.0203	0.026935	0.7445	0.719682	FALSE	FALSE	FALSE	ebi-a-GCST90091033	11	18664241	0.017766	778614	0.1295	Nonalcoholic fatty liver disease || id:ebi-a-GCST90091033	Nonalcoholic fatty liver disease	Nonalcoholic fatty liver disease || ||	TRUE	igd								18664241	11	9.22571e-21	0.0022	450243	ebi-a-GCST90000025	Appendicular lean mass || id:ebi-a-GCST90000025	TRUE	reported	igd	85.1367	2	1	TRUE
rs115105539	C	G	C	G	0.0231	-0.0079393	0.1667	0.192843	FALSE	TRUE	FALSE	ebi-a-GCST90091033	8	49423531	0.0222986	778614	0.7218	Nonalcoholic fatty liver disease || id:ebi-a-GCST90091033	Nonalcoholic fatty liver disease	Nonalcoholic fatty liver disease || ||	TRUE	igd	TRUE	rs115105539	rs16937564	C	G	C	T	49409496	8	7.82528e-20	0.0025	450243	ebi-a-GCST90000025	Appendicular lean mass || id:ebi-a-GCST90000025	TRUE	reported	igd	85.2964	2	1	TRUE
rs13123591	G	T	G	T	0.0185	0.0005283	0.3375	0.312127	FALSE	FALSE	FALSE	ebi-a-GCST90091033	4	120105990	0.0176959	778614	0.9762	Nonalcoholic fatty liver disease || id:ebi-a-GCST90091033	Nonalcoholic fatty liver disease	Nonalcoholic fatty liver disease || ||	TRUE	igd								120105990	4	2.35288e-20	0.002	450243	ebi-a-GCST90000025	Appendicular lean mass || id:ebi-a-GCST90000025	TRUE	reported	igd	85.5302	2	1	TRUE
rs11233117	G	C	G	C	-0.0176	0.0228441	0.4535	0.445328	FALSE	TRUE	TRUE	ebi-a-GCST90091033	11	69924352	0.0163495	778614	0.1623	Nonalcoholic fatty liver disease || id:ebi-a-GCST90091033	Nonalcoholic fatty liver disease	Nonalcoholic fatty liver disease || ||	TRUE	igd								69924352	11	1.74181e-20	0.0019	450243	ebi-a-GCST90000025	Appendicular lean mass || id:ebi-a-GCST90000025	TRUE	reported	igd	85.786	2	1	FALSE
rs11580040	G	A	G	A	0.0325	0.0015022	0.08	0.112326	FALSE	FALSE	FALSE	ebi-a-GCST90091033	1	155198222	0.0333729	778614	0.9641	Nonalcoholic fatty liver disease || id:ebi-a-GCST90091033	Nonalcoholic fatty liver disease	Nonalcoholic fatty liver disease || ||	TRUE	igd								155198222	1	6.76083e-21	0.0035	450243	ebi-a-GCST90000025	Appendicular lean mass || id:ebi-a-GCST90000025	TRUE	reported	igd	86.0346	2	1	TRUE
rs6874142	G	T	G	T	0.0288	0.0129522	0.1138	0.115308	FALSE	FALSE	FALSE	ebi-a-GCST90091033	5	172753555	0.0279665	778614	0.643301	Nonalcoholic fatty liver disease || id:ebi-a-GCST90091033	Nonalcoholic fatty liver disease	Nonalcoholic fatty liver disease || ||	TRUE	igd								172753555	5	5.14517e-20	0.0031	450243	ebi-a-GCST90000025	Appendicular lean mass || id:ebi-a-GCST90000025	TRUE	reported	igd	86.1811	2	1	TRUE
rs73125634	T	G	T	G	-0.0195	0.009258	0.2782	0.300199	FALSE	FALSE	FALSE	ebi-a-GCST90091033	20	20069826	0.0183292	778614	0.613501	Nonalcoholic fatty liver disease || id:ebi-a-GCST90091033	Nonalcoholic fatty liver disease	Nonalcoholic fatty liver disease || ||	TRUE	igd								20069826	20	5.11446e-20	0.0021	450243	ebi-a-GCST90000025	Appendicular lean mass || id:ebi-a-GCST90000025	TRUE	reported	igd	86.1813	2	1	TRUE
rs11590254	T	A	T	A	0.0186	-0.0125298	0.3114	0.317097	FALSE	TRUE	FALSE	ebi-a-GCST90091033	1	92316573	0.0171338	778614	0.4646	Nonalcoholic fatty liver disease || id:ebi-a-GCST90091033	Nonalcoholic fatty liver disease	Nonalcoholic fatty liver disease || ||	TRUE	igd								92316573	1	4.33611e-20	0.002	450243	ebi-a-GCST90000025	Appendicular lean mass || id:ebi-a-GCST90000025	TRUE	reported	igd	86.4529	2	1	TRUE
rs34287	A	G	A	G	0.0187	-0.0058658	0.341	0.354871	FALSE	FALSE	FALSE	ebi-a-GCST90091033	5	67585143	0.0168209	778614	0.727301	Nonalcoholic fatty liver disease || id:ebi-a-GCST90091033	Nonalcoholic fatty liver disease	Nonalcoholic fatty liver disease || ||	TRUE	igd								67585143	5	1.17193e-20	0.002	450243	ebi-a-GCST90000025	Appendicular lean mass || id:ebi-a-GCST90000025	TRUE	reported	igd	87.3893	2	1	TRUE
rs9957318	G	A	G	A	0.0187	-0.0161743	0.348	0.34493	FALSE	FALSE	FALSE	ebi-a-GCST90091033	18	33039106	0.0169687	778614	0.3405	Nonalcoholic fatty liver disease || id:ebi-a-GCST90091033	Nonalcoholic fatty liver disease	Nonalcoholic fatty liver disease || ||	TRUE	igd								33039106	18	1.02e-20	0.002	450243	ebi-a-GCST90000025	Appendicular lean mass || id:ebi-a-GCST90000025	TRUE	reported	igd	87.3903	2	1	TRUE
rs7020491	T	C	T	C	-0.0178	-0.0369669	0.4266	0.445328	FALSE	FALSE	FALSE	ebi-a-GCST90091033	9	128144477	0.0163969	778614	0.0241602	Nonalcoholic fatty liver disease || id:ebi-a-GCST90091033	Nonalcoholic fatty liver disease	Nonalcoholic fatty liver disease || ||	TRUE	igd								128144477	9	1.21899e-20	0.0019	450243	ebi-a-GCST90000025	Appendicular lean mass || id:ebi-a-GCST90000025	TRUE	reported	igd	87.7439	2	1	TRUE
rs670318	C	T	C	T	0.0413	-0.0238682	0.9515	0.952286	FALSE	FALSE	FALSE	ebi-a-GCST90091033	1	63727542	0.0378263	778614	0.528	Nonalcoholic fatty liver disease || id:ebi-a-GCST90091033	Nonalcoholic fatty liver disease	Nonalcoholic fatty liver disease || ||	TRUE	igd								63727542	1	2.52e-21	0.0044	450243	ebi-a-GCST90000025	Appendicular lean mass || id:ebi-a-GCST90000025	TRUE	reported	igd	88.1026	2	1	TRUE
rs10858246	C	G	C	G	-0.0188	0.0127886	0.3183	0.293241	FALSE	TRUE	FALSE	ebi-a-GCST90091033	9	139102831	0.0181388	778614	0.480799	Nonalcoholic fatty liver disease || id:ebi-a-GCST90091033	Nonalcoholic fatty liver disease	Nonalcoholic fatty liver disease || ||	TRUE	igd								139102831	9	2.34909e-20	0.002	450243	ebi-a-GCST90000025	Appendicular lean mass || id:ebi-a-GCST90000025	TRUE	reported	igd	88.3225	2	1	TRUE
rs6054390	A	G	A	G	-0.0188	-0.0408735	0.628	0.617296	FALSE	FALSE	FALSE	ebi-a-GCST90091033	20	6592094	0.0172174	778614	0.0175999	Nonalcoholic fatty liver disease || id:ebi-a-GCST90091033	Nonalcoholic fatty liver disease	Nonalcoholic fatty liver disease || ||	TRUE	igd								6592094	20	1.44511e-21	0.002	450243	ebi-a-GCST90000025	Appendicular lean mass || id:ebi-a-GCST90000025	TRUE	reported	igd	88.3493	2	1	TRUE
rs7701233	C	T	C	T	-0.0179	-0.0004751	0.4283	0.437376	FALSE	FALSE	FALSE	ebi-a-GCST90091033	5	171218388	0.0164776	778614	0.977	Nonalcoholic fatty liver disease || id:ebi-a-GCST90091033	Nonalcoholic fatty liver disease	Nonalcoholic fatty liver disease || ||	TRUE	igd								171218388	5	5.12035e-21	0.0019	450243	ebi-a-GCST90000025	Appendicular lean mass || id:ebi-a-GCST90000025	TRUE	reported	igd	88.7325	2	1	TRUE
rs2105333	G	T	G	T	-0.019	-0.0272457	0.6648	0.649105	FALSE	FALSE	FALSE	ebi-a-GCST90091033	6	158755437	0.0168794	778614	0.1065	Nonalcoholic fatty liver disease || id:ebi-a-GCST90091033	Nonalcoholic fatty liver disease	Nonalcoholic fatty liver disease || ||	TRUE	igd								158755437	6	1.70098e-21	0.002	450243	ebi-a-GCST90000025	Appendicular lean mass || id:ebi-a-GCST90000025	TRUE	reported	igd	90.2405	2	1	TRUE
rs143554698	T	C	T	C	-0.0257	0.0327926	0.1409	0.16004	FALSE	FALSE	FALSE	ebi-a-GCST90091033	9	95554873	0.0232239	778614	0.1579	Nonalcoholic fatty liver disease || id:ebi-a-GCST90091033	Nonalcoholic fatty liver disease	Nonalcoholic fatty liver disease || ||	TRUE	igd	TRUE	rs143554698	rs1040977	T	C	T	C	95538573	9	3.39391e-21	0.0027	450243	ebi-a-GCST90000025	Appendicular lean mass || id:ebi-a-GCST90000025	TRUE	reported	igd	90.4908	2	1	TRUE
rs6028716	A	G	A	G	-0.021	-0.0162578	0.2587	0.235586	FALSE	FALSE	FALSE	ebi-a-GCST90091033	20	38547459	0.0192783	778614	0.399	Nonalcoholic fatty liver disease || id:ebi-a-GCST90091033	Nonalcoholic fatty liver disease	Nonalcoholic fatty liver disease || ||	TRUE	igd								38547459	20	4.58247e-22	0.0022	450243	ebi-a-GCST90000025	Appendicular lean mass || id:ebi-a-GCST90000025	TRUE	reported	igd	91.0625	2	1	TRUE
rs5763821	C	A	C	A	0.0191	0.0174888	0.3907	0.454274	FALSE	FALSE	FALSE	ebi-a-GCST90091033	22	30577771	0.0162399	778614	0.2815	Nonalcoholic fatty liver disease || id:ebi-a-GCST90091033	Nonalcoholic fatty liver disease	Nonalcoholic fatty liver disease || ||	TRUE	igd	TRUE	rs5763821	rs714027	C	A	A	G	30549071	22	1.05512e-21	0.002	450243	ebi-a-GCST90000025	Appendicular lean mass || id:ebi-a-GCST90000025	TRUE	reported	igd	91.1733	2	1	TRUE
rs2212926	A	C	A	C	-0.022	0.003678	0.2106	0.195825	FALSE	FALSE	FALSE	ebi-a-GCST90091033	21	38066883	0.0213315	778614	0.8631	Nonalcoholic fatty liver disease || id:ebi-a-GCST90091033	Nonalcoholic fatty liver disease	Nonalcoholic fatty liver disease || ||	TRUE	igd								38066883	21	7.74819e-21	0.0023	450243	ebi-a-GCST90000025	Appendicular lean mass || id:ebi-a-GCST90000025	TRUE	reported	igd	91.4233	2	1	TRUE
rs10202845	G	A	G	A	-0.0288	-0.0085825	0.1133	0.125249	FALSE	FALSE	FALSE	ebi-a-GCST90091033	2	42575820	0.0248006	778614	0.7293	Nonalcoholic fatty liver disease || id:ebi-a-GCST90091033	Nonalcoholic fatty liver disease	Nonalcoholic fatty liver disease || ||	TRUE	igd								42575820	2	5.34564e-22	0.003	450243	ebi-a-GCST90000025	Appendicular lean mass || id:ebi-a-GCST90000025	TRUE	reported	igd	92.0122	2	1	TRUE
rs3184504	C	T	C	T	0.0183	-0.0090117	0.517	0.535785	FALSE	FALSE	FALSE	ebi-a-GCST90091033	12	111884608	0.0163739	778614	0.582101	Nonalcoholic fatty liver disease || id:ebi-a-GCST90091033	Nonalcoholic fatty liver disease	Nonalcoholic fatty liver disease || ||	TRUE	igd								111884608	12	2.71331e-22	0.0019	450243	ebi-a-GCST90000025	Appendicular lean mass || id:ebi-a-GCST90000025	TRUE	reported	igd	92.749	2	1	TRUE
rs2305141	G	A	G	A	0.0183	-0.0202314	0.5961	0.664016	FALSE	FALSE	FALSE	ebi-a-GCST90091033	2	233687304	0.0169647	778614	0.233	Nonalcoholic fatty liver disease || id:ebi-a-GCST90091033	Nonalcoholic fatty liver disease	Nonalcoholic fatty liver disease || ||	TRUE	igd	TRUE	rs2305141	rs4973559	A	G	C	T	233684402	2	1.07498e-21	0.0019	450243	ebi-a-GCST90000025	Appendicular lean mass || id:ebi-a-GCST90000025	TRUE	reported	igd	92.754	2	1	TRUE
rs112537273	C	T	C	T	-0.0212	-0.0420861	0.2299	0.237575	FALSE	FALSE	FALSE	ebi-a-GCST90091033	8	38248306	0.0207331	778614	0.0423701	Nonalcoholic fatty liver disease || id:ebi-a-GCST90091033	Nonalcoholic fatty liver disease	Nonalcoholic fatty liver disease || ||	TRUE	igd								38248306	8	3.34426e-21	0.0022	450243	ebi-a-GCST90000025	Appendicular lean mass || id:ebi-a-GCST90000025	TRUE	reported	igd	92.795	2	1	TRUE
rs2764264	T	C	T	C	0.0203	0.0098034	0.6954	0.627237	FALSE	FALSE	FALSE	ebi-a-GCST90091033	6	108934461	0.0172266	778614	0.5693	Nonalcoholic fatty liver disease || id:ebi-a-GCST90091033	Nonalcoholic fatty liver disease	Nonalcoholic fatty liver disease || ||	TRUE	igd								108934461	6	5.07341e-23	0.0021	450243	ebi-a-GCST90000025	Appendicular lean mass || id:ebi-a-GCST90000025	TRUE	reported	igd	93.4355	2	1	TRUE
rs140440099	A	G	A	G	0.0613	-0.0092557	0.0234	0.016899	FALSE	FALSE	FALSE	ebi-a-GCST90091033	3	50632595	0.0565308	778614	0.8699	Nonalcoholic fatty liver disease || id:ebi-a-GCST90091033	Nonalcoholic fatty liver disease	Nonalcoholic fatty liver disease || ||	TRUE	igd								50632595	3	1.44611e-22	0.0063	450243	ebi-a-GCST90000025	Appendicular lean mass || id:ebi-a-GCST90000025	TRUE	reported	igd	93.8519	2	1	TRUE
rs10824307	C	G	C	G	-0.0194	0.0023296	0.6471	0.649105	FALSE	TRUE	FALSE	ebi-a-GCST90091033	10	77185310	0.0175556	778614	0.8944	Nonalcoholic fatty liver disease || id:ebi-a-GCST90091033	Nonalcoholic fatty liver disease	Nonalcoholic fatty liver disease || ||	TRUE	igd								77185310	10	1.78896e-22	0.002	450243	ebi-a-GCST90000025	Appendicular lean mass || id:ebi-a-GCST90000025	TRUE	reported	igd	94.0789	2	1	TRUE
rs35732917	C	T	C	T	0.0204	-0.0209483	0.2843	0.256461	FALSE	FALSE	FALSE	ebi-a-GCST90091033	7	73013269	0.0185264	778614	0.2582	Nonalcoholic fatty liver disease || id:ebi-a-GCST90091033	Nonalcoholic fatty liver disease	Nonalcoholic fatty liver disease || ||	TRUE	igd								73013269	7	2.08018e-22	0.0021	450243	ebi-a-GCST90000025	Appendicular lean mass || id:ebi-a-GCST90000025	TRUE	reported	igd	94.3172	2	1	TRUE
rs9838614	G	T	G	T	-0.0185	-0.0094324	0.3881	0.390656	FALSE	FALSE	FALSE	ebi-a-GCST90091033	3	38537671	0.0168637	778614	0.5759	Nonalcoholic fatty liver disease || id:ebi-a-GCST90091033	Nonalcoholic fatty liver disease	Nonalcoholic fatty liver disease || ||	TRUE	igd								38537671	3	1.21088e-21	0.0019	450243	ebi-a-GCST90000025	Appendicular lean mass || id:ebi-a-GCST90000025	TRUE	reported	igd	94.7742	2	1	TRUE
rs9344126	C	T	C	T	-0.0185	-0.0143478	0.5137	0.521869	FALSE	FALSE	FALSE	ebi-a-GCST90091033	6	81907559	0.016359	778614	0.3805	Nonalcoholic fatty liver disease || id:ebi-a-GCST90091033	Nonalcoholic fatty liver disease	Nonalcoholic fatty liver disease || ||	TRUE	igd								81907559	6	2.20597e-22	0.0019	450243	ebi-a-GCST90000025	Appendicular lean mass || id:ebi-a-GCST90000025	TRUE	reported	igd	94.7868	2	1	TRUE
rs332116	T	C	T	C	-0.0206	0.0228602	0.2804	0.296223	FALSE	FALSE	FALSE	ebi-a-GCST90091033	10	28927609	0.0176444	778614	0.1951	Nonalcoholic fatty liver disease || id:ebi-a-GCST90091033	Nonalcoholic fatty liver disease	Nonalcoholic fatty liver disease || ||	TRUE	igd	TRUE	rs332116	rs332117	T	C	A	G	28926099	10	2.88602e-22	0.0021	450243	ebi-a-GCST90000025	Appendicular lean mass || id:ebi-a-GCST90000025	TRUE	reported	igd	96.1736	2	1	TRUE
rs67716382	C	G	C	G	0.0226	-0.0017946	0.2214	0.190855	FALSE	TRUE	FALSE	ebi-a-GCST90091033	2	46890317	0.0204628	778614	0.9301	Nonalcoholic fatty liver disease || id:ebi-a-GCST90091033	Nonalcoholic fatty liver disease	Nonalcoholic fatty liver disease || ||	TRUE	igd								46890317	2	1.65082e-23	0.0023	450243	ebi-a-GCST90000025	Appendicular lean mass || id:ebi-a-GCST90000025	TRUE	reported	igd	96.4788	2	1	TRUE
rs80295797	T	C	T	C	-0.0198	0.0060116	0.3265	0.333002	FALSE	FALSE	FALSE	ebi-a-GCST90091033	1	23341690	0.0177111	778614	0.734301	Nonalcoholic fatty liver disease || id:ebi-a-GCST90091033	Nonalcoholic fatty liver disease	Nonalcoholic fatty liver disease || ||	TRUE	igd								23341690	1	3.8256e-23	0.002	450243	ebi-a-GCST90000025	Appendicular lean mass || id:ebi-a-GCST90000025	TRUE	reported	igd	97.9656	2	1	TRUE
rs2019203	A	C	A	C	0.0189	0.024815	0.4909	0.474155	FALSE	FALSE	FALSE	ebi-a-GCST90091033	17	36908672	0.0162705	778614	0.1272	Nonalcoholic fatty liver disease || id:ebi-a-GCST90091033	Nonalcoholic fatty liver disease	Nonalcoholic fatty liver disease || ||	TRUE	igd								36908672	17	1.8412e-23	0.0019	450243	ebi-a-GCST90000025	Appendicular lean mass || id:ebi-a-GCST90000025	TRUE	reported	igd	98.9272	2	1	TRUE
rs2676298	T	C	T	C	-0.0269	0.0150899	0.853	0.852883	FALSE	FALSE	FALSE	ebi-a-GCST90091033	17	62726707	0.0217727	778614	0.4883	Nonalcoholic fatty liver disease || id:ebi-a-GCST90091033	Nonalcoholic fatty liver disease	Nonalcoholic fatty liver disease || ||	TRUE	igd								62726707	17	2.38506e-23	0.0027	450243	ebi-a-GCST90000025	Appendicular lean mass || id:ebi-a-GCST90000025	TRUE	reported	igd	99.2564	2	1	TRUE
rs1786263	T	G	T	G	-0.019	-0.0117768	0.6055	0.611332	FALSE	FALSE	FALSE	ebi-a-GCST90091033	18	13116432	0.0165501	778614	0.4767	Nonalcoholic fatty liver disease || id:ebi-a-GCST90091033	Nonalcoholic fatty liver disease	Nonalcoholic fatty liver disease || ||	TRUE	igd								13116432	18	1.02589e-22	0.0019	450243	ebi-a-GCST90000025	Appendicular lean mass || id:ebi-a-GCST90000025	TRUE	reported	igd	99.9851	2	1	TRUE
rs7485647	A	G	A	G	-0.0261	0.0203115	0.844	0.822068	FALSE	FALSE	FALSE	ebi-a-GCST90091033	12	131631133	0.0221324	778614	0.3588	Nonalcoholic fatty liver disease || id:ebi-a-GCST90091033	Nonalcoholic fatty liver disease	Nonalcoholic fatty liver disease || ||	TRUE	igd								131631133	12	1.04496e-23	0.0026	450243	ebi-a-GCST90000025	Appendicular lean mass || id:ebi-a-GCST90000025	TRUE	reported	igd	100.766	2	1	TRUE
rs488621	G	A	G	A	0.0191	-0.0147872	0.4688	0.481113	FALSE	FALSE	FALSE	ebi-a-GCST90091033	2	169707552	0.0161951	778614	0.3612	Nonalcoholic fatty liver disease || id:ebi-a-GCST90091033	Nonalcoholic fatty liver disease	Nonalcoholic fatty liver disease || ||	TRUE	igd								169707552	2	2.86418e-24	0.0019	450243	ebi-a-GCST90000025	Appendicular lean mass || id:ebi-a-GCST90000025	TRUE	reported	igd	101.029	2	1	TRUE
rs45528934	T	C	T	C	0.0262	0.0024707	0.1623	0.176938	FALSE	FALSE	FALSE	ebi-a-GCST90091033	14	23793305	0.0238328	778614	0.9174	Nonalcoholic fatty liver disease || id:ebi-a-GCST90091033	Nonalcoholic fatty liver disease	Nonalcoholic fatty liver disease || ||	TRUE	igd								23793305	14	1.96517e-24	0.0026	450243	ebi-a-GCST90000025	Appendicular lean mass || id:ebi-a-GCST90000025	TRUE	reported	igd	101.426	2	1	TRUE
rs12882130	G	C	G	C	-0.0202	0.0191446	0.3836	0.383698	FALSE	TRUE	FALSE	ebi-a-GCST90091033	14	103878774	0.0170981	778614	0.2628	Nonalcoholic fatty liver disease || id:ebi-a-GCST90091033	Nonalcoholic fatty liver disease	Nonalcoholic fatty liver disease || ||	TRUE	igd								103878774	14	1.87715e-24	0.002	450243	ebi-a-GCST90000025	Appendicular lean mass || id:ebi-a-GCST90000025	TRUE	reported	igd	101.972	2	1	TRUE
rs11121615	T	C	T	C	-0.0202	0.0085012	0.6894	0.66004	FALSE	FALSE	FALSE	ebi-a-GCST90091033	1	10825577	0.0180095	778614	0.6369	Nonalcoholic fatty liver disease || id:ebi-a-GCST90091033	Nonalcoholic fatty liver disease	Nonalcoholic fatty liver disease || ||	TRUE	igd								10825577	1	3.31894e-23	0.002	450243	ebi-a-GCST90000025	Appendicular lean mass || id:ebi-a-GCST90000025	TRUE	reported	igd	101.999	2	1	TRUE
rs2296316	C	T	C	T	-0.0192	0.008307	0.4643	0.461233	FALSE	FALSE	FALSE	ebi-a-GCST90091033	14	65520246	0.0163036	778614	0.610401	Nonalcoholic fatty liver disease || id:ebi-a-GCST90091033	Nonalcoholic fatty liver disease	Nonalcoholic fatty liver disease || ||	TRUE	igd								65520246	14	1.58891e-23	0.0019	450243	ebi-a-GCST90000025	Appendicular lean mass || id:ebi-a-GCST90000025	TRUE	reported	igd	102.089	2	1	TRUE
rs2174008	C	G	C	G	-0.0192	-0.0130361	0.4975	0.476143	FALSE	TRUE	TRUE	ebi-a-GCST90091033	15	38510456	0.0163992	778614	0.4267	Nonalcoholic fatty liver disease || id:ebi-a-GCST90091033	Nonalcoholic fatty liver disease	Nonalcoholic fatty liver disease || ||	TRUE	igd								38510456	15	5.89251e-24	0.0019	450243	ebi-a-GCST90000025	Appendicular lean mass || id:ebi-a-GCST90000025	TRUE	reported	igd	102.093	2	1	FALSE
rs111901094	T	G	T	G	-0.0253	0.183713	0.182	0.111332	FALSE	FALSE	FALSE	ebi-a-GCST90091033	19	19539891	0.0266066	778614	5.0269e-12	Nonalcoholic fatty liver disease || id:ebi-a-GCST90091033	Nonalcoholic fatty liver disease	Nonalcoholic fatty liver disease || ||	TRUE	igd	TRUE	rs111901094	rs8182472	T	G	C	T	19513570	19	4.04203e-24	0.0025	450243	ebi-a-GCST90000025	Appendicular lean mass || id:ebi-a-GCST90000025	TRUE	reported	igd	102.309	2	1	TRUE
rs7816345	T	C	T	C	0.0255	0.0319318	0.1682	0.148111	FALSE	FALSE	FALSE	ebi-a-GCST90091033	8	36846109	0.0203298	778614	0.1163	Nonalcoholic fatty liver disease || id:ebi-a-GCST90091033	Nonalcoholic fatty liver disease	Nonalcoholic fatty liver disease || ||	TRUE	igd								36846109	8	6.22444e-24	0.0025	450243	ebi-a-GCST90000025	Appendicular lean mass || id:ebi-a-GCST90000025	TRUE	reported	igd	103.921	2	1	TRUE
rs7858712	G	A	G	A	0.0347	-0.0197743	0.9144	0.912525	FALSE	FALSE	FALSE	ebi-a-GCST90091033	9	16738312	0.03093	778614	0.5226	Nonalcoholic fatty liver disease || id:ebi-a-GCST90091033	Nonalcoholic fatty liver disease	Nonalcoholic fatty liver disease || ||	TRUE	igd								16738312	9	1.04304e-24	0.0034	450243	ebi-a-GCST90000025	Appendicular lean mass || id:ebi-a-GCST90000025	TRUE	reported	igd	104.157	2	1	TRUE
rs7971536	A	T	A	T	-0.0194	-0.0007566	0.4945	0.474155	FALSE	TRUE	TRUE	ebi-a-GCST90091033	12	102373788	0.0162339	778614	0.9628	Nonalcoholic fatty liver disease || id:ebi-a-GCST90091033	Nonalcoholic fatty liver disease	Nonalcoholic fatty liver disease || ||	TRUE	igd								102373788	12	1.06488e-24	0.0019	450243	ebi-a-GCST90000025	Appendicular lean mass || id:ebi-a-GCST90000025	TRUE	reported	igd	104.23	2	1	FALSE
rs41311445	C	A	C	A	-0.0328	0.0170058	0.0958	0.097416	FALSE	FALSE	FALSE	ebi-a-GCST90091033	22	42070374	0.0253026	778614	0.5015	Nonalcoholic fatty liver disease || id:ebi-a-GCST90091033	Nonalcoholic fatty liver disease	Nonalcoholic fatty liver disease || ||	TRUE	igd								42070374	22	4.72825e-24	0.0032	450243	ebi-a-GCST90000025	Appendicular lean mass || id:ebi-a-GCST90000025	TRUE	reported	igd	104.831	2	1	TRUE
rs2748501	A	G	A	G	-0.0195	0.0001254	0.4395	0.435388	FALSE	FALSE	FALSE	ebi-a-GCST90091033	6	146312258	0.0163558	778614	0.9939	Nonalcoholic fatty liver disease || id:ebi-a-GCST90091033	Nonalcoholic fatty liver disease	Nonalcoholic fatty liver disease || ||	TRUE	igd								146312258	6	1.31099e-24	0.0019	450243	ebi-a-GCST90000025	Appendicular lean mass || id:ebi-a-GCST90000025	TRUE	reported	igd	105.301	2	1	TRUE
rs60804050	A	G	A	G	-0.0217	-0.0222948	0.2559	0.252485	FALSE	FALSE	FALSE	ebi-a-GCST90091033	1	118870373	0.0187664	778614	0.2348	Nonalcoholic fatty liver disease || id:ebi-a-GCST90091033	Nonalcoholic fatty liver disease	Nonalcoholic fatty liver disease || ||	TRUE	igd								118870373	1	5.01303e-24	0.0021	450243	ebi-a-GCST90000025	Appendicular lean mass || id:ebi-a-GCST90000025	TRUE	reported	igd	106.704	2	1	TRUE
rs7014590	C	T	C	T	-0.0228	0.0161547	0.2614	0.2833	FALSE	FALSE	FALSE	ebi-a-GCST90091033	8	89335647	0.0180096	778614	0.3697	Nonalcoholic fatty liver disease || id:ebi-a-GCST90091033	Nonalcoholic fatty liver disease	Nonalcoholic fatty liver disease || ||	TRUE	igd								89335647	8	4.47713e-26	0.0022	450243	ebi-a-GCST90000025	Appendicular lean mass || id:ebi-a-GCST90000025	TRUE	reported	igd	107.332	2	1	TRUE
rs1443536	G	A	G	A	0.0218	-0.0144829	0.305	0.314115	FALSE	FALSE	FALSE	ebi-a-GCST90091033	4	82174165	0.0170314	778614	0.3951	Nonalcoholic fatty liver disease || id:ebi-a-GCST90091033	Nonalcoholic fatty liver disease	Nonalcoholic fatty liver disease || ||	TRUE	igd								82174165	4	1.91205e-26	0.0021	450243	ebi-a-GCST90000025	Appendicular lean mass || id:ebi-a-GCST90000025	TRUE	reported	igd	107.705	2	1	TRUE
rs4360494	C	G	C	G	-0.0198	-0.0296487	0.5541	0.528827	FALSE	TRUE	TRUE	ebi-a-GCST90091033	1	38455891	0.016448	778614	0.0714595	Nonalcoholic fatty liver disease || id:ebi-a-GCST90091033	Nonalcoholic fatty liver disease	Nonalcoholic fatty liver disease || ||	TRUE	igd								38455891	1	7.88315e-26	0.0019	450243	ebi-a-GCST90000025	Appendicular lean mass || id:ebi-a-GCST90000025	TRUE	reported	igd	108.577	2	1	FALSE
rs1797070	A	G	A	G	0.0219	-7.86e-05	0.2684	0.279324	FALSE	FALSE	FALSE	ebi-a-GCST90091033	1	218630201	0.0180751	778614	0.9965	Nonalcoholic fatty liver disease || id:ebi-a-GCST90091033	Nonalcoholic fatty liver disease	Nonalcoholic fatty liver disease || ||	TRUE	igd								218630201	1	4.93287e-25	0.0021	450243	ebi-a-GCST90000025	Appendicular lean mass || id:ebi-a-GCST90000025	TRUE	reported	igd	108.683	2	1	TRUE
rs72841270	G	T	G	T	0.0294	0.01922	0.1354	0.144135	FALSE	FALSE	FALSE	ebi-a-GCST90091033	10	104642237	0.0223335	778614	0.3895	Nonalcoholic fatty liver disease || id:ebi-a-GCST90091033	Nonalcoholic fatty liver disease	Nonalcoholic fatty liver disease || ||	TRUE	igd								104642237	10	2.25216e-26	0.0028	450243	ebi-a-GCST90000025	Appendicular lean mass || id:ebi-a-GCST90000025	TRUE	reported	igd	110.077	2	1	TRUE
rs76517946	A	C	A	C	-0.0368	-0.0086562	0.0814	0.073559	FALSE	FALSE	FALSE	ebi-a-GCST90091033	2	68354936	0.0308555	778614	0.7791	Nonalcoholic fatty liver disease || id:ebi-a-GCST90091033	Nonalcoholic fatty liver disease	Nonalcoholic fatty liver disease || ||	TRUE	igd								68354936	2	1.69395e-26	0.0035	450243	ebi-a-GCST90000025	Appendicular lean mass || id:ebi-a-GCST90000025	TRUE	reported	igd	110.244	2	1	TRUE
rs291979	A	G	A	G	0.0242	0.0297285	0.2289	0.223658	FALSE	FALSE	FALSE	ebi-a-GCST90091033	10	121129797	0.0205298	778614	0.1476	Nonalcoholic fatty liver disease || id:ebi-a-GCST90091033	Nonalcoholic fatty liver disease	Nonalcoholic fatty liver disease || ||	TRUE	igd								121129797	10	6.75616e-27	0.0023	450243	ebi-a-GCST90000025	Appendicular lean mass || id:ebi-a-GCST90000025	TRUE	reported	igd	110.615	2	1	TRUE
rs4640244	G	A	G	A	-0.02	0.0042971	0.3993	0.380716	FALSE	FALSE	FALSE	ebi-a-GCST90091033	17	21284223	0.0166451	778614	0.7963	Nonalcoholic fatty liver disease || id:ebi-a-GCST90091033	Nonalcoholic fatty liver disease	Nonalcoholic fatty liver disease || ||	TRUE	igd								21284223	17	3.80978e-25	0.0019	450243	ebi-a-GCST90000025	Appendicular lean mass || id:ebi-a-GCST90000025	TRUE	reported	igd	110.762	2	1	TRUE
rs7768382	C	T	C	T	-0.0201	0.0130076	0.4771	0.470179	FALSE	FALSE	FALSE	ebi-a-GCST90091033	6	166341870	0.0163174	778614	0.4254	Nonalcoholic fatty liver disease || id:ebi-a-GCST90091033	Nonalcoholic fatty liver disease	Nonalcoholic fatty liver disease || ||	TRUE	igd								166341870	6	1.57109e-26	0.0019	450243	ebi-a-GCST90000025	Appendicular lean mass || id:ebi-a-GCST90000025	TRUE	reported	igd	111.883	2	1	TRUE
rs822530	T	A	T	A	0.0255	0.0001101	0.7953	0.793241	FALSE	TRUE	FALSE	ebi-a-GCST90091033	7	148631555	0.0209265	778614	0.9958	Nonalcoholic fatty liver disease || id:ebi-a-GCST90091033	Nonalcoholic fatty liver disease	Nonalcoholic fatty liver disease || ||	TRUE	igd								148631555	7	2.36102e-27	0.0024	450243	ebi-a-GCST90000025	Appendicular lean mass || id:ebi-a-GCST90000025	TRUE	reported	igd	112.883	2	1	TRUE
rs13209685	T	G	T	G	0.0277	0.0052572	0.1594	0.138171	FALSE	FALSE	FALSE	ebi-a-GCST90091033	6	7779729	0.0212879	778614	0.8049	Nonalcoholic fatty liver disease || id:ebi-a-GCST90091033	Nonalcoholic fatty liver disease	Nonalcoholic fatty liver disease || ||	TRUE	igd								7779729	6	7.49031e-27	0.0026	450243	ebi-a-GCST90000025	Appendicular lean mass || id:ebi-a-GCST90000025	TRUE	reported	igd	113.353	2	1	TRUE
rs757834	C	T	C	T	0.0256	-0.0007143	0.1856	0.199801	FALSE	FALSE	FALSE	ebi-a-GCST90091033	7	139717200	0.0206941	778614	0.9725	Nonalcoholic fatty liver disease || id:ebi-a-GCST90091033	Nonalcoholic fatty liver disease	Nonalcoholic fatty liver disease || ||	TRUE	igd								139717200	7	1.24796e-25	0.0024	450243	ebi-a-GCST90000025	Appendicular lean mass || id:ebi-a-GCST90000025	TRUE	reported	igd	113.651	2	1	TRUE
rs246177	T	C	T	C	0.0214	0.0071693	0.3681	0.39165	FALSE	FALSE	FALSE	ebi-a-GCST90091033	16	14380768	0.0167653	778614	0.6689	Nonalcoholic fatty liver disease || id:ebi-a-GCST90091033	Nonalcoholic fatty liver disease	Nonalcoholic fatty liver disease || ||	TRUE	igd								14380768	16	2.03517e-27	0.002	450243	ebi-a-GCST90000025	Appendicular lean mass || id:ebi-a-GCST90000025	TRUE	reported	igd	114.44	2	1	TRUE
rs62621812	A	G	A	G	0.0743	0.0114977	0.0204	0.019881	FALSE	FALSE	FALSE	ebi-a-GCST90091033	7	127015083	0.0430687	778614	0.7895	Nonalcoholic fatty liver disease || id:ebi-a-GCST90091033	Nonalcoholic fatty liver disease	Nonalcoholic fatty liver disease || ||	TRUE	igd								127015083	7	3.16301e-27	0.0069	450243	ebi-a-GCST90000025	Appendicular lean mass || id:ebi-a-GCST90000025	TRUE	reported	igd	114.535	2	1	TRUE
rs6470771	C	A	C	A	-0.0268	-0.0218714	0.1694	0.194831	FALSE	FALSE	FALSE	ebi-a-GCST90091033	8	130743726	0.0233692	778614	0.3493	Nonalcoholic fatty liver disease || id:ebi-a-GCST90091033	Nonalcoholic fatty liver disease	Nonalcoholic fatty liver disease || ||	TRUE	igd								130743726	8	1.5449e-26	0.0025	450243	ebi-a-GCST90000025	Appendicular lean mass || id:ebi-a-GCST90000025	TRUE	reported	igd	114.774	2	1	TRUE
rs2070598	A	G	A	G	0.0204	-0.0154645	0.4559	0.456262	FALSE	FALSE	FALSE	ebi-a-GCST90091033	14	75360906	0.0162368	778614	0.3409	Nonalcoholic fatty liver disease || id:ebi-a-GCST90091033	Nonalcoholic fatty liver disease	Nonalcoholic fatty liver disease || ||	TRUE	igd								75360906	14	6.35624e-27	0.0019	450243	ebi-a-GCST90000025	Appendicular lean mass || id:ebi-a-GCST90000025	TRUE	reported	igd	115.244	2	1	TRUE
rs951366	C	T	C	T	0.0205	-0.0018331	0.3932	0.402584	FALSE	FALSE	FALSE	ebi-a-GCST90091033	1	205685352	0.0166302	778614	0.9122	Nonalcoholic fatty liver disease || id:ebi-a-GCST90091033	Nonalcoholic fatty liver disease	Nonalcoholic fatty liver disease || ||	TRUE	igd								205685352	1	9.15377e-27	0.0019	450243	ebi-a-GCST90000025	Appendicular lean mass || id:ebi-a-GCST90000025	TRUE	reported	igd	116.366	2	1	TRUE
rs4752689	A	G	A	G	0.0205	-0.0208972	0.5839	0.587475	FALSE	FALSE	FALSE	ebi-a-GCST90091033	10	124131176	0.0168615	778614	0.2152	Nonalcoholic fatty liver disease || id:ebi-a-GCST90091033	Nonalcoholic fatty liver disease	Nonalcoholic fatty liver disease || ||	TRUE	igd								124131176	10	1.36301e-26	0.0019	450243	ebi-a-GCST90000025	Appendicular lean mass || id:ebi-a-GCST90000025	TRUE	reported	igd	116.391	2	1	TRUE
rs4274112	G	A	G	A	-0.0217	0.011167	0.3733	0.321074	FALSE	FALSE	FALSE	ebi-a-GCST90091033	1	26746199	0.016863	778614	0.5078	Nonalcoholic fatty liver disease || id:ebi-a-GCST90091033	Nonalcoholic fatty liver disease	Nonalcoholic fatty liver disease || ||	TRUE	igd								26746199	1	2.47116e-28	0.002	450243	ebi-a-GCST90000025	Appendicular lean mass || id:ebi-a-GCST90000025	TRUE	reported	igd	117.67	2	1	TRUE
rs2791654	A	G	A	G	-0.0239	-0.0043423	0.7062	0.741551	FALSE	FALSE	FALSE	ebi-a-GCST90091033	1	11130116	0.0189959	778614	0.8192	Nonalcoholic fatty liver disease || id:ebi-a-GCST90091033	Nonalcoholic fatty liver disease	Nonalcoholic fatty liver disease || ||	TRUE	igd	TRUE	rs2791654	rs910661	G	A	C	A	11129317	1	1.20587e-28	0.0022	450243	ebi-a-GCST90000025	Appendicular lean mass || id:ebi-a-GCST90000025	TRUE	reported	igd	118.005	2	1	TRUE
rs6762851	C	T	C	T	-0.0218	0.0160681	0.3573	0.359841	FALSE	FALSE	FALSE	ebi-a-GCST90091033	3	56686329	0.0169327	778614	0.3427	Nonalcoholic fatty liver disease || id:ebi-a-GCST90091033	Nonalcoholic fatty liver disease	Nonalcoholic fatty liver disease || ||	TRUE	igd								56686329	3	1.49692e-28	0.002	450243	ebi-a-GCST90000025	Appendicular lean mass || id:ebi-a-GCST90000025	TRUE	reported	igd	118.753	2	1	TRUE
rs10982888	A	T	A	T	-0.0328	0.0362873	0.1136	0.135189	FALSE	TRUE	FALSE	ebi-a-GCST90091033	9	118468947	0.0265571	778614	0.1718	Nonalcoholic fatty liver disease || id:ebi-a-GCST90091033	Nonalcoholic fatty liver disease	Nonalcoholic fatty liver disease || ||	TRUE	igd								118468947	9	3.96643e-28	0.003	450243	ebi-a-GCST90000025	Appendicular lean mass || id:ebi-a-GCST90000025	TRUE	reported	igd	119.29	2	1	TRUE
rs62370472	C	T	C	T	-0.0253	0.0124709	0.209	0.220676	FALSE	FALSE	FALSE	ebi-a-GCST90091033	5	52767109	0.0192554	778614	0.517201	Nonalcoholic fatty liver disease || id:ebi-a-GCST90091033	Nonalcoholic fatty liver disease	Nonalcoholic fatty liver disease || ||	TRUE	igd								52767109	5	1.4471e-27	0.0023	450243	ebi-a-GCST90000025	Appendicular lean mass || id:ebi-a-GCST90000025	TRUE	reported	igd	120.877	2	1	TRUE
rs36000545	G	A	G	A	-0.022	0.011894	0.3957	0.380716	FALSE	FALSE	FALSE	ebi-a-GCST90091033	17	79093822	0.0169039	778614	0.4817	Nonalcoholic fatty liver disease || id:ebi-a-GCST90091033	Nonalcoholic fatty liver disease	Nonalcoholic fatty liver disease || ||	TRUE	igd								79093822	17	2.558e-29	0.002	450243	ebi-a-GCST90000025	Appendicular lean mass || id:ebi-a-GCST90000025	TRUE	reported	igd	120.95	2	1	TRUE
rs36048468	T	C	T	C	0.0254	0.0049457	0.2088	0.213718	FALSE	FALSE	FALSE	ebi-a-GCST90091033	5	122879901	0.0211455	778614	0.8151	Nonalcoholic fatty liver disease || id:ebi-a-GCST90091033	Nonalcoholic fatty liver disease	Nonalcoholic fatty liver disease || ||	TRUE	igd								122879901	5	9.33899e-28	0.0023	450243	ebi-a-GCST90000025	Appendicular lean mass || id:ebi-a-GCST90000025	TRUE	reported	igd	121.833	2	1	TRUE
rs7229520	A	G	A	G	-0.0224	0.0055912	0.6616	0.66998	FALSE	FALSE	FALSE	ebi-a-GCST90091033	18	46516468	0.017117	778614	0.743901	Nonalcoholic fatty liver disease || id:ebi-a-GCST90091033	Nonalcoholic fatty liver disease	Nonalcoholic fatty liver disease || ||	TRUE	igd								46516468	18	9.20874e-29	0.002	450243	ebi-a-GCST90000025	Appendicular lean mass || id:ebi-a-GCST90000025	TRUE	reported	igd	125.422	2	1	TRUE
rs11778491	C	G	C	G	-0.0247	0.0241004	0.2518	0.213718	FALSE	TRUE	FALSE	ebi-a-GCST90091033	8	120451362	0.019125	778614	0.2076	Nonalcoholic fatty liver disease || id:ebi-a-GCST90091033	Nonalcoholic fatty liver disease	Nonalcoholic fatty liver disease || ||	TRUE	igd								120451362	8	8.38687e-30	0.0022	450243	ebi-a-GCST90000025	Appendicular lean mass || id:ebi-a-GCST90000025	TRUE	reported	igd	125.946	2	1	TRUE
rs212526	C	T	C	T	0.0214	-0.019107	0.6007	0.609344	FALSE	FALSE	FALSE	ebi-a-GCST90091033	1	21584941	0.0166315	778614	0.2506	Nonalcoholic fatty liver disease || id:ebi-a-GCST90091033	Nonalcoholic fatty liver disease	Nonalcoholic fatty liver disease || ||	TRUE	igd								21584941	1	3.84326e-29	0.0019	450243	ebi-a-GCST90000025	Appendicular lean mass || id:ebi-a-GCST90000025	TRUE	reported	igd	126.834	2	1	TRUE
rs9647379	C	G	C	G	0.0215	0.002303	0.4111	0.406561	FALSE	TRUE	FALSE	ebi-a-GCST90091033	3	171785168	0.0164204	778614	0.8885	Nonalcoholic fatty liver disease || id:ebi-a-GCST90091033	Nonalcoholic fatty liver disease	Nonalcoholic fatty liver disease || ||	TRUE	igd								171785168	3	5.54753e-29	0.0019	450243	ebi-a-GCST90000025	Appendicular lean mass || id:ebi-a-GCST90000025	TRUE	reported	igd	127.994	2	1	TRUE
rs3901421	C	G	C	G	0.0215	0.0044387	0.4871	0.497018	FALSE	TRUE	TRUE	ebi-a-GCST90091033	9	96204538	0.0162581	778614	0.7848	Nonalcoholic fatty liver disease || id:ebi-a-GCST90091033	Nonalcoholic fatty liver disease	Nonalcoholic fatty liver disease || ||	TRUE	igd								96204538	9	7.54745e-30	0.0019	450243	ebi-a-GCST90000025	Appendicular lean mass || id:ebi-a-GCST90000025	TRUE	reported	igd	128.008	2	1	FALSE
rs173135	T	C	T	C	-0.0341	0.0263359	0.115	0.120278	FALSE	FALSE	FALSE	ebi-a-GCST90091033	17	68172326	0.0263267	778614	0.3171	Nonalcoholic fatty liver disease || id:ebi-a-GCST90091033	Nonalcoholic fatty liver disease	Nonalcoholic fatty liver disease || ||	TRUE	igd								68172326	17	3.24564e-30	0.003	450243	ebi-a-GCST90000025	Appendicular lean mass || id:ebi-a-GCST90000025	TRUE	reported	igd	128.916	2	1	TRUE
rs11633371	T	G	T	G	0.0216	-0.0080567	0.4764	0.50497	FALSE	FALSE	FALSE	ebi-a-GCST90091033	15	89356832	0.0163024	778614	0.621199	Nonalcoholic fatty liver disease || id:ebi-a-GCST90091033	Nonalcoholic fatty liver disease	Nonalcoholic fatty liver disease || ||	TRUE	igd								89356832	15	7.49376e-30	0.0019	450243	ebi-a-GCST90000025	Appendicular lean mass || id:ebi-a-GCST90000025	TRUE	reported	igd	129.2	2	1	TRUE
rs4244809	A	G	A	G	-0.0262	-0.0133407	0.2082	0.244533	FALSE	FALSE	FALSE	ebi-a-GCST90091033	11	2164333	0.0205453	778614	0.5161	Nonalcoholic fatty liver disease || id:ebi-a-GCST90091033	Nonalcoholic fatty liver disease	Nonalcoholic fatty liver disease || ||	TRUE	igd								2164333	11	5.55392e-29	0.0023	450243	ebi-a-GCST90000025	Appendicular lean mass || id:ebi-a-GCST90000025	TRUE	reported	igd	129.619	2	1	TRUE
rs377599	T	C	T	C	0.0217	-0.0091201	0.383	0.38171	FALSE	FALSE	FALSE	ebi-a-GCST90091033	1	2202572	0.0165047	778614	0.5806	Nonalcoholic fatty liver disease || id:ebi-a-GCST90091033	Nonalcoholic fatty liver disease	Nonalcoholic fatty liver disease || ||	TRUE	igd	TRUE	rs377599	rs60635488	T	C	T	C	2164699	1	3.49865e-29	0.0019	450243	ebi-a-GCST90000025	Appendicular lean mass || id:ebi-a-GCST90000025	TRUE	reported	igd	130.379	2	1	TRUE
rs62106258	C	T	C	T	-0.0504	-0.0518631	0.0486	0.043738	FALSE	FALSE	FALSE	ebi-a-GCST90091033	2	417167	0.0436187	778614	0.2344	Nonalcoholic fatty liver disease || id:ebi-a-GCST90091033	Nonalcoholic fatty liver disease	Nonalcoholic fatty liver disease || ||	TRUE	igd								417167	2	6.44763e-31	0.0044	450243	ebi-a-GCST90000025	Appendicular lean mass || id:ebi-a-GCST90000025	TRUE	reported	igd	130.462	2	1	TRUE
rs11098677	T	G	T	G	-0.0263	-0.0316881	0.7875	0.774354	FALSE	FALSE	FALSE	ebi-a-GCST90091033	4	123833516	0.0204574	778614	0.1214	Nonalcoholic fatty liver disease || id:ebi-a-GCST90091033	Nonalcoholic fatty liver disease	Nonalcoholic fatty liver disease || ||	TRUE	igd								123833516	4	3.93731e-30	0.0023	450243	ebi-a-GCST90000025	Appendicular lean mass || id:ebi-a-GCST90000025	TRUE	reported	igd	130.743	2	1	TRUE
rs35756741	T	C	T	C	-0.0378	0.0198683	0.0924	0.101392	FALSE	FALSE	FALSE	ebi-a-GCST90091033	12	12868701	0.0289618	778614	0.4927	Nonalcoholic fatty liver disease || id:ebi-a-GCST90091033	Nonalcoholic fatty liver disease	Nonalcoholic fatty liver disease || ||	TRUE	igd								12868701	12	5.80096e-31	0.0033	450243	ebi-a-GCST90000025	Appendicular lean mass || id:ebi-a-GCST90000025	TRUE	reported	igd	130.832	2	1	TRUE
rs4252548	T	C	T	C	-0.0753	0.0640525	0.0218	0.020875	FALSE	FALSE	FALSE	ebi-a-GCST90091033	19	55879672	0.0469408	778614	0.1724	Nonalcoholic fatty liver disease || id:ebi-a-GCST90091033	Nonalcoholic fatty liver disease	Nonalcoholic fatty liver disease || ||	TRUE	igd								55879672	19	2.95597e-31	0.0065	450243	ebi-a-GCST90000025	Appendicular lean mass || id:ebi-a-GCST90000025	TRUE	reported	igd	132.431	2	1	TRUE
rs147110934	T	G	T	G	-0.0722	0.0787818	0.0243	0.015905	FALSE	FALSE	FALSE	ebi-a-GCST90091033	19	55993436	0.0631832	778614	0.2124	Nonalcoholic fatty liver disease || id:ebi-a-GCST90091033	Nonalcoholic fatty liver disease	Nonalcoholic fatty liver disease || ||	TRUE	igd								55993436	19	9.38858e-32	0.0062	450243	ebi-a-GCST90000025	Appendicular lean mass || id:ebi-a-GCST90000025	TRUE	reported	igd	133.989	2	1	TRUE
rs6570509	T	G	T	G	-0.0244	0.0062788	0.2868	0.32008	FALSE	FALSE	FALSE	ebi-a-GCST90091033	6	142716286	0.0178546	778614	0.7251	Nonalcoholic fatty liver disease || id:ebi-a-GCST90091033	Nonalcoholic fatty liver disease	Nonalcoholic fatty liver disease || ||	TRUE	igd								142716286	6	1.2659e-31	0.0021	450243	ebi-a-GCST90000025	Appendicular lean mass || id:ebi-a-GCST90000025	TRUE	reported	igd	134.901	2	1	TRUE
rs1047891	A	C	A	C	0.0233	0.0075476	0.3159	0.301193	FALSE	FALSE	FALSE	ebi-a-GCST90091033	2	211540507	0.0174277	778614	0.665001	Nonalcoholic fatty liver disease || id:ebi-a-GCST90091033	Nonalcoholic fatty liver disease	Nonalcoholic fatty liver disease || ||	TRUE	igd								211540507	2	5.70427e-31	0.002	450243	ebi-a-GCST90000025	Appendicular lean mass || id:ebi-a-GCST90000025	TRUE	reported	igd	135.633	2	1	TRUE
rs34390533	A	C	A	C	-0.0257	0.0159328	0.248	0.250497	FALSE	FALSE	FALSE	ebi-a-GCST90091033	3	184030838	0.0183318	778614	0.3848	Nonalcoholic fatty liver disease || id:ebi-a-GCST90091033	Nonalcoholic fatty liver disease	Nonalcoholic fatty liver disease || ||	TRUE	igd								184030838	3	6.69114e-32	0.0022	450243	ebi-a-GCST90000025	Appendicular lean mass || id:ebi-a-GCST90000025	TRUE	reported	igd	136.339	2	1	TRUE
rs55872725	T	C	T	C	0.0222	0.0629384	0.4037	0.432406	FALSE	FALSE	FALSE	ebi-a-GCST90091033	16	53809123	0.0163157	778614	0.000114501	Nonalcoholic fatty liver disease || id:ebi-a-GCST90091033	Nonalcoholic fatty liver disease	Nonalcoholic fatty liver disease || ||	TRUE	igd								53809123	16	1.46285e-30	0.0019	450243	ebi-a-GCST90000025	Appendicular lean mass || id:ebi-a-GCST90000025	TRUE	reported	igd	136.459	2	1	TRUE
rs35288270	C	T	C	T	-0.0328	0.0165587	0.1344	0.132207	FALSE	FALSE	FALSE	ebi-a-GCST90091033	10	4965434	0.0234381	778614	0.4799	Nonalcoholic fatty liver disease || id:ebi-a-GCST90091033	Nonalcoholic fatty liver disease	Nonalcoholic fatty liver disease || ||	TRUE	igd	TRUE	rs35288270	rs4332428	C	T	G	A	4961278	10	3.43479e-32	0.0028	450243	ebi-a-GCST90000025	Appendicular lean mass || id:ebi-a-GCST90000025	TRUE	reported	igd	136.955	2	1	TRUE
rs12074850	G	A	G	A	0.0393	-0.0340139	0.0898	0.097416	FALSE	FALSE	FALSE	ebi-a-GCST90091033	1	51248316	0.0307899	778614	0.2693	Nonalcoholic fatty liver disease || id:ebi-a-GCST90091033	Nonalcoholic fatty liver disease	Nonalcoholic fatty liver disease || ||	TRUE	igd								51248316	1	2.72207e-33	0.0033	450243	ebi-a-GCST90000025	Appendicular lean mass || id:ebi-a-GCST90000025	TRUE	reported	igd	141.374	2	1	TRUE
rs4073154	G	A	G	A	0.0274	-0.0394105	0.7784	0.814115	FALSE	FALSE	FALSE	ebi-a-GCST90091033	3	129035485	0.0201501	778614	0.0504801	Nonalcoholic fatty liver disease || id:ebi-a-GCST90091033	Nonalcoholic fatty liver disease	Nonalcoholic fatty liver disease || ||	TRUE	igd								129035485	3	1.92486e-33	0.0023	450243	ebi-a-GCST90000025	Appendicular lean mass || id:ebi-a-GCST90000025	TRUE	reported	igd	141.907	2	1	TRUE
rs10202701	T	C	T	C	0.0227	-0.0020348	0.5419	0.500994	FALSE	FALSE	FALSE	ebi-a-GCST90091033	2	232328681	0.0162741	778614	0.9005	Nonalcoholic fatty liver disease || id:ebi-a-GCST90091033	Nonalcoholic fatty liver disease	Nonalcoholic fatty liver disease || ||	TRUE	igd								232328681	2	3.1067e-33	0.0019	450243	ebi-a-GCST90000025	Appendicular lean mass || id:ebi-a-GCST90000025	TRUE	reported	igd	142.701	2	1	TRUE
rs2209098	C	T	C	T	0.024	0.0092902	0.3108	0.295229	FALSE	FALSE	FALSE	ebi-a-GCST90091033	1	172167226	0.0172936	778614	0.5911	Nonalcoholic fatty liver disease || id:ebi-a-GCST90091033	Nonalcoholic fatty liver disease	Nonalcoholic fatty liver disease || ||	TRUE	igd								172167226	1	1.72783e-32	0.002	450243	ebi-a-GCST90000025	Appendicular lean mass || id:ebi-a-GCST90000025	TRUE	reported	igd	143.897	2	1	TRUE
rs6082354	C	A	C	A	-0.024	-0.0080444	0.6675	0.666998	FALSE	FALSE	FALSE	ebi-a-GCST90091033	20	21218345	0.0174911	778614	0.645601	Nonalcoholic fatty liver disease || id:ebi-a-GCST90091033	Nonalcoholic fatty liver disease	Nonalcoholic fatty liver disease || ||	TRUE	igd	TRUE	rs6082354	rs6047319	A	C	G	A	21217976	20	1.18987e-32	0.002	450243	ebi-a-GCST90000025	Appendicular lean mass || id:ebi-a-GCST90000025	TRUE	reported	igd	143.976	2	1	TRUE
rs1444628	T	C	T	C	0.024	-0.0182339	0.6904	0.684891	FALSE	FALSE	FALSE	ebi-a-GCST90091033	12	20563643	0.0180078	778614	0.3113	Nonalcoholic fatty liver disease || id:ebi-a-GCST90091033	Nonalcoholic fatty liver disease	Nonalcoholic fatty liver disease || ||	TRUE	igd								20563643	12	6.84542e-32	0.002	450243	ebi-a-GCST90000025	Appendicular lean mass || id:ebi-a-GCST90000025	TRUE	reported	igd	143.979	2	1	TRUE
rs45474992	T	C	T	C	-0.0617	-0.0453664	0.0362	0.031809	FALSE	FALSE	FALSE	ebi-a-GCST90091033	19	47724564	0.0433772	778614	0.2956	Nonalcoholic fatty liver disease || id:ebi-a-GCST90091033	Nonalcoholic fatty liver disease	Nonalcoholic fatty liver disease || ||	TRUE	igd								47724564	19	2.16721e-33	0.0051	450243	ebi-a-GCST90000025	Appendicular lean mass || id:ebi-a-GCST90000025	TRUE	reported	igd	145.106	2	1	TRUE
rs76364830	A	G	A	G	-0.0471	0.0181159	0.0634	0.062624	FALSE	FALSE	FALSE	ebi-a-GCST90091033	8	13372120	0.0392099	778614	0.6441	Nonalcoholic fatty liver disease || id:ebi-a-GCST90091033	Nonalcoholic fatty liver disease	Nonalcoholic fatty liver disease || ||	TRUE	igd								13372120	8	2.70271e-33	0.0039	450243	ebi-a-GCST90000025	Appendicular lean mass || id:ebi-a-GCST90000025	TRUE	reported	igd	145.157	2	1	TRUE
rs116092985	G	A	G	A	-0.0401	0.0170178	0.0958	0.094433	FALSE	FALSE	FALSE	ebi-a-GCST90091033	16	2161796	0.0313629	778614	0.5874	Nonalcoholic fatty liver disease || id:ebi-a-GCST90091033	Nonalcoholic fatty liver disease	Nonalcoholic fatty liver disease || ||	TRUE	igd	TRUE	rs116092985	rs75510884	G	A	A	G	2160973	16	1.16788e-34	0.0033	450243	ebi-a-GCST90000025	Appendicular lean mass || id:ebi-a-GCST90000025	TRUE	reported	igd	147.203	2	1	TRUE
rs4380799	G	T	G	T	-0.0255	0.0026713	0.39	0.128231	FALSE	FALSE	FALSE	ebi-a-GCST90091033	6	32574329	0.026254	778614	0.919	Nonalcoholic fatty liver disease || id:ebi-a-GCST90091033	Nonalcoholic fatty liver disease	Nonalcoholic fatty liver disease || ||	TRUE	igd	TRUE	rs4380799	rs35752949	G	T	T	C	32571864	6	6.4506e-33	0.0021	450243	ebi-a-GCST90000025	Appendicular lean mass || id:ebi-a-GCST90000025	TRUE	reported	igd	147.373	2	1	TRUE
rs12724708	T	A	T	A	0.0243	-0.011472	0.3574	0.343936	FALSE	TRUE	FALSE	ebi-a-GCST90091033	1	219620569	0.0168441	778614	0.495801	Nonalcoholic fatty liver disease || id:ebi-a-GCST90091033	Nonalcoholic fatty liver disease	Nonalcoholic fatty liver disease || ||	TRUE	igd								219620569	1	1.65615e-35	0.002	450243	ebi-a-GCST90000025	Appendicular lean mass || id:ebi-a-GCST90000025	TRUE	reported	igd	147.535	2	1	TRUE
rs4852257	G	T	G	T	-0.0231	-0.0130946	0.5763	0.555666	FALSE	FALSE	FALSE	ebi-a-GCST90091033	2	71678520	0.0163582	778614	0.4234	Nonalcoholic fatty liver disease || id:ebi-a-GCST90091033	Nonalcoholic fatty liver disease	Nonalcoholic fatty liver disease || ||	TRUE	igd								71678520	2	6.21155e-34	0.0019	450243	ebi-a-GCST90000025	Appendicular lean mass || id:ebi-a-GCST90000025	TRUE	reported	igd	147.778	2	1	TRUE
rs1177765	C	T	C	T	-0.0232	-0.0194734	0.4681	0.449304	FALSE	FALSE	FALSE	ebi-a-GCST90091033	5	32829929	0.0162997	778614	0.2322	Nonalcoholic fatty liver disease || id:ebi-a-GCST90091033	Nonalcoholic fatty liver disease	Nonalcoholic fatty liver disease || ||	TRUE	igd								32829929	5	1.3219e-34	0.0019	450243	ebi-a-GCST90000025	Appendicular lean mass || id:ebi-a-GCST90000025	TRUE	reported	igd	149.04	2	1	TRUE
rs115912456	G	A	G	A	0.0577	-0.0651429	0.0412	0.048708	FALSE	FALSE	FALSE	ebi-a-GCST90091033	5	82815158	0.0453187	778614	0.1506	Nonalcoholic fatty liver disease || id:ebi-a-GCST90091033	Nonalcoholic fatty liver disease	Nonalcoholic fatty liver disease || ||	TRUE	igd								82815158	5	3.69233e-34	0.0047	450243	ebi-a-GCST90000025	Appendicular lean mass || id:ebi-a-GCST90000025	TRUE	reported	igd	149.549	2	1	TRUE
rs4976262	C	T	C	T	-0.0245	-0.0067813	0.3156	0.347913	FALSE	FALSE	FALSE	ebi-a-GCST90091033	5	134379531	0.0170194	778614	0.6903	Nonalcoholic fatty liver disease || id:ebi-a-GCST90091033	Nonalcoholic fatty liver disease	Nonalcoholic fatty liver disease || ||	TRUE	igd								134379531	5	4.3722e-33	0.002	450243	ebi-a-GCST90000025	Appendicular lean mass || id:ebi-a-GCST90000025	TRUE	reported	igd	149.953	2	1	TRUE
rs4865956	A	T	A	T	-0.0258	0.0213741	0.6965	0.696819	FALSE	TRUE	FALSE	ebi-a-GCST90091033	5	54882505	0.0181685	778614	0.2394	Nonalcoholic fatty liver disease || id:ebi-a-GCST90091033	Nonalcoholic fatty liver disease	Nonalcoholic fatty liver disease || ||	TRUE	igd								54882505	5	3.84769e-36	0.0021	450243	ebi-a-GCST90000025	Appendicular lean mass || id:ebi-a-GCST90000025	TRUE	reported	igd	150.916	2	1	TRUE
rs111365325	T	C	T	C	-0.0271	0.0148249	0.2312	0.230616	FALSE	FALSE	FALSE	ebi-a-GCST90091033	5	170865229	0.0194659	778614	0.4463	Nonalcoholic fatty liver disease || id:ebi-a-GCST90091033	Nonalcoholic fatty liver disease	Nonalcoholic fatty liver disease || ||	TRUE	igd								170865229	5	1.12409e-33	0.0022	450243	ebi-a-GCST90000025	Appendicular lean mass || id:ebi-a-GCST90000025	TRUE	reported	igd	151.567	2	1	TRUE
rs68049170	A	G	A	G	-0.0259	-0.0197174	0.2764	0.249503	FALSE	FALSE	FALSE	ebi-a-GCST90091033	10	72432047	0.0182322	778614	0.2795	Nonalcoholic fatty liver disease || id:ebi-a-GCST90091033	Nonalcoholic fatty liver disease	Nonalcoholic fatty liver disease || ||	TRUE	igd								72432047	10	2.6903e-34	0.0021	450243	ebi-a-GCST90000025	Appendicular lean mass || id:ebi-a-GCST90000025	TRUE	reported	igd	151.976	2	1	TRUE
rs1324538	A	T	A	T	0.0237	0.0247423	0.3836	0.38668	FALSE	TRUE	FALSE	ebi-a-GCST90091033	6	45203918	0.0164116	778614	0.1317	Nonalcoholic fatty liver disease || id:ebi-a-GCST90091033	Nonalcoholic fatty liver disease	Nonalcoholic fatty liver disease || ||	TRUE	igd	TRUE	rs1324538	rs6937317	A	T	C	T	45080144	6	1.73301e-34	0.0019	450243	ebi-a-GCST90000025	Appendicular lean mass || id:ebi-a-GCST90000025	TRUE	reported	igd	155.506	2	1	TRUE
rs4752829	A	G	A	G	0.0262	-0.0122213	0.2861	0.291252	FALSE	FALSE	FALSE	ebi-a-GCST90091033	11	47396654	0.0178984	778614	0.4947	Nonalcoholic fatty liver disease || id:ebi-a-GCST90091033	Nonalcoholic fatty liver disease	Nonalcoholic fatty liver disease || ||	TRUE	igd								47396654	11	5.90201e-36	0.0021	450243	ebi-a-GCST90000025	Appendicular lean mass || id:ebi-a-GCST90000025	TRUE	reported	igd	155.52	2	1	TRUE
rs543650	G	T	G	T	0.025	-0.0202868	0.5987	0.583499	FALSE	FALSE	FALSE	ebi-a-GCST90091033	6	152110943	0.0167185	778614	0.225	Nonalcoholic fatty liver disease || id:ebi-a-GCST90091033	Nonalcoholic fatty liver disease	Nonalcoholic fatty liver disease || ||	TRUE	igd								152110943	6	1.49314e-37	0.002	450243	ebi-a-GCST90000025	Appendicular lean mass || id:ebi-a-GCST90000025	TRUE	reported	igd	156.213	2	1	TRUE
rs10203386	A	T	A	T	-0.0238	-0.0009394	0.4519	0.427435	FALSE	TRUE	TRUE	ebi-a-GCST90091033	2	25136866	0.0164191	778614	0.9544	Nonalcoholic fatty liver disease || id:ebi-a-GCST90091033	Nonalcoholic fatty liver disease	Nonalcoholic fatty liver disease || ||	TRUE	igd								25136866	2	1.74582e-36	0.0019	450243	ebi-a-GCST90000025	Appendicular lean mass || id:ebi-a-GCST90000025	TRUE	reported	igd	156.842	2	1	FALSE
rs10948	T	G	T	G	-0.0252	0.0273541	0.6638	0.627237	FALSE	FALSE	FALSE	ebi-a-GCST90091033	19	10754905	0.0182099	778614	0.1331	Nonalcoholic fatty liver disease || id:ebi-a-GCST90091033	Nonalcoholic fatty liver disease	Nonalcoholic fatty liver disease || ||	TRUE	igd								10754905	19	3.42768e-36	0.002	450243	ebi-a-GCST90000025	Appendicular lean mass || id:ebi-a-GCST90000025	TRUE	reported	igd	158.731	2	1	TRUE
rs7768973	A	T	A	T	-0.024	-0.0180484	0.411	0.435388	FALSE	TRUE	TRUE	ebi-a-GCST90091033	6	109745325	0.0164842	778614	0.2736	Nonalcoholic fatty liver disease || id:ebi-a-GCST90091033	Nonalcoholic fatty liver disease	Nonalcoholic fatty liver disease || ||	TRUE	igd								109745325	6	5.43751e-36	0.0019	450243	ebi-a-GCST90000025	Appendicular lean mass || id:ebi-a-GCST90000025	TRUE	reported	igd	159.475	2	1	FALSE
rs2035901	G	A	G	A	0.024	-0.0243756	0.4679	0.492048	FALSE	FALSE	FALSE	ebi-a-GCST90091033	4	145521867	0.0162951	778614	0.1347	Nonalcoholic fatty liver disease || id:ebi-a-GCST90091033	Nonalcoholic fatty liver disease	Nonalcoholic fatty liver disease || ||	TRUE	igd								145521867	4	9.43192e-37	0.0019	450243	ebi-a-GCST90000025	Appendicular lean mass || id:ebi-a-GCST90000025	TRUE	reported	igd	159.492	2	1	TRUE
rs244711	T	C	T	C	0.0279	-0.0495524	0.686	0.662028	FALSE	FALSE	FALSE	ebi-a-GCST90091033	5	176509193	0.0184765	778614	0.00731998	Nonalcoholic fatty liver disease || id:ebi-a-GCST90091033	Nonalcoholic fatty liver disease	Nonalcoholic fatty liver disease || ||	TRUE	igd								176509193	5	1.54383e-37	0.0022	450243	ebi-a-GCST90000025	Appendicular lean mass || id:ebi-a-GCST90000025	TRUE	reported	igd	160.802	2	1	TRUE
rs3818416	C	A	C	A	0.0279	0.0008701	0.7645	0.779324	FALSE	FALSE	FALSE	ebi-a-GCST90091033	13	78474468	0.0193283	778614	0.9641	Nonalcoholic fatty liver disease || id:ebi-a-GCST90091033	Nonalcoholic fatty liver disease	Nonalcoholic fatty liver disease || ||	TRUE	igd								78474468	13	2.00817e-35	0.0022	450243	ebi-a-GCST90000025	Appendicular lean mass || id:ebi-a-GCST90000025	TRUE	reported	igd	160.81	2	1	TRUE
rs17246129	A	G	A	G	0.0254	-0.0133327	0.3044	0.338966	FALSE	FALSE	FALSE	ebi-a-GCST90091033	2	227259964	0.0177975	778614	0.453799	Nonalcoholic fatty liver disease || id:ebi-a-GCST90091033	Nonalcoholic fatty liver disease	Nonalcoholic fatty liver disease || ||	TRUE	igd								227259964	2	1.26911e-35	0.002	450243	ebi-a-GCST90000025	Appendicular lean mass || id:ebi-a-GCST90000025	TRUE	reported	igd	161.157	2	1	TRUE
rs59950280	A	G	A	G	-0.0254	0.0161368	0.3316	0.309145	FALSE	FALSE	FALSE	ebi-a-GCST90091033	4	3452345	0.0177701	778614	0.3638	Nonalcoholic fatty liver disease || id:ebi-a-GCST90091033	Nonalcoholic fatty liver disease	Nonalcoholic fatty liver disease || ||	TRUE	igd								3452345	4	7.31981e-36	0.002	450243	ebi-a-GCST90000025	Appendicular lean mass || id:ebi-a-GCST90000025	TRUE	reported	igd	161.173	2	1	TRUE
rs36226649	C	T	C	T	0.0485	-0.0412177	0.0667	0.06163	FALSE	FALSE	FALSE	ebi-a-GCST90091033	14	24835500	0.0333167	778614	0.216	Nonalcoholic fatty liver disease || id:ebi-a-GCST90091033	Nonalcoholic fatty liver disease	Nonalcoholic fatty liver disease || ||	TRUE	igd								24835500	14	3.05281e-37	0.0038	450243	ebi-a-GCST90000025	Appendicular lean mass || id:ebi-a-GCST90000025	TRUE	reported	igd	162.077	2	1	TRUE
rs7301341	C	T	C	T	-0.0255	0.0139626	0.3268	0.335984	FALSE	FALSE	FALSE	ebi-a-GCST90091033	12	94083105	0.0169955	778614	0.4113	Nonalcoholic fatty liver disease || id:ebi-a-GCST90091033	Nonalcoholic fatty liver disease	Nonalcoholic fatty liver disease || ||	TRUE	igd								94083105	12	9.2747e-37	0.002	450243	ebi-a-GCST90000025	Appendicular lean mass || id:ebi-a-GCST90000025	TRUE	reported	igd	162.441	2	1	TRUE
rs10748128	T	G	T	G	0.0255	-0.0107623	0.3446	0.352883	FALSE	FALSE	FALSE	ebi-a-GCST90091033	12	69827658	0.0168579	778614	0.5232	Nonalcoholic fatty liver disease || id:ebi-a-GCST90091033	Nonalcoholic fatty liver disease	Nonalcoholic fatty liver disease || ||	TRUE	igd								69827658	12	6.77174e-38	0.002	450243	ebi-a-GCST90000025	Appendicular lean mass || id:ebi-a-GCST90000025	TRUE	reported	igd	162.45	2	1	TRUE
rs10845408	T	C	T	C	0.0255	-0.0094901	0.3538	0.353877	FALSE	FALSE	FALSE	ebi-a-GCST90091033	12	11880581	0.0168819	778614	0.574	Nonalcoholic fatty liver disease || id:ebi-a-GCST90091033	Nonalcoholic fatty liver disease	Nonalcoholic fatty liver disease || ||	TRUE	igd								11880581	12	3.25387e-38	0.002	450243	ebi-a-GCST90000025	Appendicular lean mass || id:ebi-a-GCST90000025	TRUE	reported	igd	162.455	2	1	TRUE
rs7610055	A	G	A	G	-0.0373	-0.0639075	0.1207	0.121272	FALSE	FALSE	FALSE	ebi-a-GCST90091033	3	12388409	0.0226281	778614	0.00473904	Nonalcoholic fatty liver disease || id:ebi-a-GCST90091033	Nonalcoholic fatty liver disease	Nonalcoholic fatty liver disease || ||	TRUE	igd								12388409	3	3.55304e-38	0.0029	450243	ebi-a-GCST90000025	Appendicular lean mass || id:ebi-a-GCST90000025	TRUE	reported	igd	164.99	2	1	TRUE
rs4870941	C	G	C	G	-0.0297	0.0258002	0.238	0.222664	FALSE	TRUE	FALSE	ebi-a-GCST90091033	8	126498828	0.0190472	778614	0.1756	Nonalcoholic fatty liver disease || id:ebi-a-GCST90091033	Nonalcoholic fatty liver disease	Nonalcoholic fatty liver disease || ||	TRUE	igd								126498828	8	1.09194e-39	0.0023	450243	ebi-a-GCST90000025	Appendicular lean mass || id:ebi-a-GCST90000025	TRUE	reported	igd	166.548	2	1	TRUE
rs4655345	G	A	G	A	-0.0246	0.0006972	0.3974	0.416501	FALSE	FALSE	FALSE	ebi-a-GCST90091033	1	214608704	0.0169278	778614	0.9671	Nonalcoholic fatty liver disease || id:ebi-a-GCST90091033	Nonalcoholic fatty liver disease	Nonalcoholic fatty liver disease || ||	TRUE	igd								214608704	1	5.81032e-38	0.0019	450243	ebi-a-GCST90000025	Appendicular lean mass || id:ebi-a-GCST90000025	TRUE	reported	igd	167.539	2	1	TRUE
rs13430869	T	G	T	G	0.0272	-0.0198294	0.7427	0.689861	FALSE	FALSE	FALSE	ebi-a-GCST90091033	2	218146818	0.0178859	778614	0.2676	Nonalcoholic fatty liver disease || id:ebi-a-GCST90091033	Nonalcoholic fatty liver disease	Nonalcoholic fatty liver disease || ||	TRUE	igd								218146818	2	6.36649e-37	0.0021	450243	ebi-a-GCST90000025	Appendicular lean mass || id:ebi-a-GCST90000025	TRUE	reported	igd	167.742	2	1	TRUE
rs28592876	A	G	A	G	0.03	-0.0013011	0.2051	0.223658	FALSE	FALSE	FALSE	ebi-a-GCST90091033	12	123866429	0.0205952	778614	0.9496	Nonalcoholic fatty liver disease || id:ebi-a-GCST90091033	Nonalcoholic fatty liver disease	Nonalcoholic fatty liver disease || ||	TRUE	igd								123866429	12	9.08657e-38	0.0023	450243	ebi-a-GCST90000025	Appendicular lean mass || id:ebi-a-GCST90000025	TRUE	reported	igd	169.883	2	1	TRUE
rs7563362	G	A	G	A	0.0352	-0.0065971	0.8566	0.853877	FALSE	FALSE	FALSE	ebi-a-GCST90091033	2	620297	0.0235741	778614	0.7796	Nonalcoholic fatty liver disease || id:ebi-a-GCST90091033	Nonalcoholic fatty liver disease	Nonalcoholic fatty liver disease || ||	TRUE	igd								620297	2	3.27115e-39	0.0027	450243	ebi-a-GCST90000025	Appendicular lean mass || id:ebi-a-GCST90000025	TRUE	reported	igd	169.953	2	1	TRUE
rs8042578	G	C	G	C	0.0287	0.0015281	0.2426	0.248509	FALSE	TRUE	FALSE	ebi-a-GCST90091033	15	66992964	0.018811	778614	0.9353	Nonalcoholic fatty liver disease || id:ebi-a-GCST90091033	Nonalcoholic fatty liver disease	Nonalcoholic fatty liver disease || ||	TRUE	igd								66992964	15	2.28507e-38	0.0022	450243	ebi-a-GCST90000025	Appendicular lean mass || id:ebi-a-GCST90000025	TRUE	reported	igd	169.983	2	1	TRUE
rs5742915	C	T	C	T	0.0248	0.0177156	0.4605	0.43837	FALSE	FALSE	FALSE	ebi-a-GCST90091033	15	74336633	0.0164464	778614	0.2814	Nonalcoholic fatty liver disease || id:ebi-a-GCST90091033	Nonalcoholic fatty liver disease	Nonalcoholic fatty liver disease || ||	TRUE	igd								74336633	15	9.3261e-39	0.0019	450243	ebi-a-GCST90000025	Appendicular lean mass || id:ebi-a-GCST90000025	TRUE	reported	igd	170.295	2	1	TRUE
rs33973388	T	G	T	G	0.0249	-0.0276014	0.4353	0.431412	FALSE	FALSE	FALSE	ebi-a-GCST90091033	18	46611842	0.0167593	778614	0.0995703	Nonalcoholic fatty liver disease || id:ebi-a-GCST90091033	Nonalcoholic fatty liver disease	Nonalcoholic fatty liver disease || ||	TRUE	igd								46611842	18	1.44611e-38	0.0019	450243	ebi-a-GCST90000025	Appendicular lean mass || id:ebi-a-GCST90000025	TRUE	reported	igd	171.662	2	1	TRUE
rs2229840	T	C	T	C	0.0341	0.02512	0.1597	0.15507	FALSE	FALSE	FALSE	ebi-a-GCST90091033	12	124826462	0.0227176	778614	0.2688	Nonalcoholic fatty liver disease || id:ebi-a-GCST90091033	Nonalcoholic fatty liver disease	Nonalcoholic fatty liver disease || ||	TRUE	igd								124826462	12	3.01509e-40	0.0026	450243	ebi-a-GCST90000025	Appendicular lean mass || id:ebi-a-GCST90000025	TRUE	reported	igd	171.667	2	1	TRUE
rs11014285	A	G	A	G	0.0342	-0.0246222	0.1654	0.164016	FALSE	FALSE	FALSE	ebi-a-GCST90091033	10	25178864	0.0240456	778614	0.3058	Nonalcoholic fatty liver disease || id:ebi-a-GCST90091033	Nonalcoholic fatty liver disease	Nonalcoholic fatty liver disease || ||	TRUE	igd								25178864	10	2.88802e-40	0.0026	450243	ebi-a-GCST90000025	Appendicular lean mass || id:ebi-a-GCST90000025	TRUE	reported	igd	172.688	2	1	TRUE
rs8019890	A	C	A	C	0.025	0.0154914	0.5313	0.542744	FALSE	FALSE	FALSE	ebi-a-GCST90091033	14	21538067	0.0171677	778614	0.3669	Nonalcoholic fatty liver disease || id:ebi-a-GCST90091033	Nonalcoholic fatty liver disease	Nonalcoholic fatty liver disease || ||	TRUE	igd								21538067	14	1.95884e-38	0.0019	450243	ebi-a-GCST90000025	Appendicular lean mass || id:ebi-a-GCST90000025	TRUE	reported	igd	173.071	2	1	TRUE
rs8054549	A	C	A	C	-0.0251	0.0358559	0.4486	0.460239	FALSE	FALSE	FALSE	ebi-a-GCST90091033	16	86417234	0.01656	778614	0.0303697	Nonalcoholic fatty liver disease || id:ebi-a-GCST90091033	Nonalcoholic fatty liver disease	Nonalcoholic fatty liver disease || ||	TRUE	igd								86417234	16	3.37287e-39	0.0019	450243	ebi-a-GCST90000025	Appendicular lean mass || id:ebi-a-GCST90000025	TRUE	reported	igd	174.434	2	1	TRUE
rs13037813	C	T	C	T	0.0292	-0.0045851	0.2391	0.217694	FALSE	FALSE	FALSE	ebi-a-GCST90091033	20	47755162	0.0184731	778614	0.804	Nonalcoholic fatty liver disease || id:ebi-a-GCST90091033	Nonalcoholic fatty liver disease	Nonalcoholic fatty liver disease || ||	TRUE	igd	TRUE	rs13037813	rs35649484	C	T	T	C	47750588	20	1.71199e-39	0.0022	450243	ebi-a-GCST90000025	Appendicular lean mass || id:ebi-a-GCST90000025	TRUE	reported	igd	175.945	2	1	TRUE
rs7952436	T	C	T	C	-0.0453	0.0044503	0.0823	0.068588	FALSE	FALSE	FALSE	ebi-a-GCST90091033	11	67024534	0.0331183	778614	0.8931	Nonalcoholic fatty liver disease || id:ebi-a-GCST90091033	Nonalcoholic fatty liver disease	Nonalcoholic fatty liver disease || ||	TRUE	igd								67024534	11	1.61808e-39	0.0034	450243	ebi-a-GCST90000025	Appendicular lean mass || id:ebi-a-GCST90000025	TRUE	reported	igd	176.739	2	1	TRUE
rs3764002	T	C	T	C	0.028	0.0101052	0.2617	0.259443	FALSE	FALSE	FALSE	ebi-a-GCST90091033	12	108618630	0.0175768	778614	0.5654	Nonalcoholic fatty liver disease || id:ebi-a-GCST90091033	Nonalcoholic fatty liver disease	Nonalcoholic fatty liver disease || ||	TRUE	igd								108618630	12	4.47095e-39	0.0021	450243	ebi-a-GCST90000025	Appendicular lean mass || id:ebi-a-GCST90000025	TRUE	reported	igd	177.579	2	1	TRUE
rs2181834	T	G	T	G	0.0254	0.0250055	0.5503	0.571571	FALSE	FALSE	FALSE	ebi-a-GCST90091033	10	102661251	0.01667	778614	0.1336	Nonalcoholic fatty liver disease || id:ebi-a-GCST90091033	Nonalcoholic fatty liver disease	Nonalcoholic fatty liver disease || ||	TRUE	igd								102661251	10	7.69485e-41	0.0019	450243	ebi-a-GCST90000025	Appendicular lean mass || id:ebi-a-GCST90000025	TRUE	reported	igd	178.656	2	1	TRUE
rs4282339	A	G	A	G	-0.0311	-0.0115914	0.2075	0.213718	FALSE	FALSE	FALSE	ebi-a-GCST90091033	5	168256240	0.0204166	778614	0.5702	Nonalcoholic fatty liver disease || id:ebi-a-GCST90091033	Nonalcoholic fatty liver disease	Nonalcoholic fatty liver disease || ||	TRUE	igd								168256240	5	6.16453e-41	0.0023	450243	ebi-a-GCST90000025	Appendicular lean mass || id:ebi-a-GCST90000025	TRUE	reported	igd	182.553	2	1	TRUE
rs12051245	C	T	C	T	0.0299	-0.0006175	0.2318	0.266402	FALSE	FALSE	FALSE	ebi-a-GCST90091033	16	783865	0.018241	778614	0.973	Nonalcoholic fatty liver disease || id:ebi-a-GCST90091033	Nonalcoholic fatty liver disease	Nonalcoholic fatty liver disease || ||	TRUE	igd								783865	16	2.56389e-40	0.0022	450243	ebi-a-GCST90000025	Appendicular lean mass || id:ebi-a-GCST90000025	TRUE	reported	igd	184.461	2	1	TRUE
rs7735891	T	C	T	C	0.0259	0.0316043	0.4629	0.423459	FALSE	FALSE	FALSE	ebi-a-GCST90091033	5	131597005	0.0167434	778614	0.0590799	Nonalcoholic fatty liver disease || id:ebi-a-GCST90091033	Nonalcoholic fatty liver disease	Nonalcoholic fatty liver disease || ||	TRUE	igd								131597005	5	1.13999e-42	0.0019	450243	ebi-a-GCST90000025	Appendicular lean mass || id:ebi-a-GCST90000025	TRUE	reported	igd	185.73	2	1	TRUE
rs2270894	G	C	G	C	-0.0332	-0.0089756	0.2034	0.215706	FALSE	TRUE	FALSE	ebi-a-GCST90091033	3	9975386	0.0203502	778614	0.6592	Nonalcoholic fatty liver disease || id:ebi-a-GCST90091033	Nonalcoholic fatty liver disease	Nonalcoholic fatty liver disease || ||	TRUE	igd								9975386	3	1.25401e-42	0.0024	450243	ebi-a-GCST90000025	Appendicular lean mass || id:ebi-a-GCST90000025	TRUE	reported	igd	191.042	2	1	TRUE
rs17205463	T	C	T	C	-0.0263	-0.0139438	0.4477	0.463221	FALSE	FALSE	FALSE	ebi-a-GCST90091033	15	62381413	0.016411	778614	0.3955	Nonalcoholic fatty liver disease || id:ebi-a-GCST90091033	Nonalcoholic fatty liver disease	Nonalcoholic fatty liver disease || ||	TRUE	igd								62381413	15	4.2092e-43	0.0019	450243	ebi-a-GCST90000025	Appendicular lean mass || id:ebi-a-GCST90000025	TRUE	reported	igd	191.502	2	1	TRUE
rs6931421	G	T	G	T	-0.0279	-0.0167765	0.3224	0.32008	FALSE	FALSE	FALSE	ebi-a-GCST90091033	6	80880138	0.0175423	778614	0.3389	Nonalcoholic fatty liver disease || id:ebi-a-GCST90091033	Nonalcoholic fatty liver disease	Nonalcoholic fatty liver disease || ||	TRUE	igd								80880138	6	2.30515e-43	0.002	450243	ebi-a-GCST90000025	Appendicular lean mass || id:ebi-a-GCST90000025	TRUE	reported	igd	194.425	2	1	TRUE
rs2230033	A	G	A	G	-0.0265	0.007749	0.5644	0.497018	FALSE	FALSE	FALSE	ebi-a-GCST90091033	21	39671476	0.0164345	778614	0.6373	Nonalcoholic fatty liver disease || id:ebi-a-GCST90091033	Nonalcoholic fatty liver disease	Nonalcoholic fatty liver disease || ||	TRUE	igd								39671476	21	3.48819e-43	0.0019	450243	ebi-a-GCST90000025	Appendicular lean mass || id:ebi-a-GCST90000025	TRUE	reported	igd	194.463	2	1	TRUE
rs10283100	G	A	G	A	0.0575	-0.0131689	0.9445	0.946322	FALSE	FALSE	FALSE	ebi-a-GCST90091033	8	120596023	0.0340908	778614	0.699301	Nonalcoholic fatty liver disease || id:ebi-a-GCST90091033	Nonalcoholic fatty liver disease	Nonalcoholic fatty liver disease || ||	TRUE	igd								120596023	8	4.10677e-44	0.0041	450243	ebi-a-GCST90000025	Appendicular lean mass || id:ebi-a-GCST90000025	TRUE	reported	igd	196.678	2	1	TRUE
rs7095472	G	A	G	A	0.0267	-0.0327341	0.5335	0.54175	FALSE	FALSE	FALSE	ebi-a-GCST90091033	10	70399109	0.0163276	778614	0.0449801	Nonalcoholic fatty liver disease || id:ebi-a-GCST90091033	Nonalcoholic fatty liver disease	Nonalcoholic fatty liver disease || ||	TRUE	igd								70399109	10	7.65597e-45	0.0019	450243	ebi-a-GCST90000025	Appendicular lean mass || id:ebi-a-GCST90000025	TRUE	reported	igd	197.4	2	1	TRUE
rs1319012	A	T	A	T	-0.052	-0.0222642	0.9259	0.922465	FALSE	TRUE	FALSE	ebi-a-GCST90091033	6	41852616	0.0276724	778614	0.4211	Nonalcoholic fatty liver disease || id:ebi-a-GCST90091033	Nonalcoholic fatty liver disease	Nonalcoholic fatty liver disease || ||	TRUE	igd								41852616	6	3.29534e-45	0.0037	450243	ebi-a-GCST90000025	Appendicular lean mass || id:ebi-a-GCST90000025	TRUE	reported	igd	197.509	2	1	TRUE
rs59985551	T	C	T	C	-0.0313	-0.0291959	0.2261	0.228628	FALSE	FALSE	FALSE	ebi-a-GCST90091033	2	56106928	0.0187505	778614	0.1195	Nonalcoholic fatty liver disease || id:ebi-a-GCST90091033	Nonalcoholic fatty liver disease	Nonalcoholic fatty liver disease || ||	TRUE	igd								56106928	2	2.43388e-44	0.0022	450243	ebi-a-GCST90000025	Appendicular lean mass || id:ebi-a-GCST90000025	TRUE	reported	igd	202.103	2	1	TRUE
rs41271299	T	C	T	C	0.0616	0.0759965	0.0513	0.043738	FALSE	FALSE	FALSE	ebi-a-GCST90091033	6	19839415	0.0465914	778614	0.1029	Nonalcoholic fatty liver disease || id:ebi-a-GCST90091033	Nonalcoholic fatty liver disease	Nonalcoholic fatty liver disease || ||	TRUE	igd								19839415	6	3.19227e-47	0.0043	450243	ebi-a-GCST90000025	Appendicular lean mass || id:ebi-a-GCST90000025	TRUE	reported	igd	203.506	2	1	TRUE
rs67551338	T	C	T	C	0.0576	-0.0430381	0.0615	0.064612	FALSE	FALSE	FALSE	ebi-a-GCST90091033	12	3393100	0.0358088	778614	0.2294	Nonalcoholic fatty liver disease || id:ebi-a-GCST90091033	Nonalcoholic fatty liver disease	Nonalcoholic fatty liver disease || ||	TRUE	igd								3393100	12	1.044e-47	0.004	450243	ebi-a-GCST90000025	Appendicular lean mass || id:ebi-a-GCST90000025	TRUE	reported	igd	205.912	2	1	TRUE
rs34776209	T	C	T	C	-0.0317	-0.0178041	0.2475	0.238569	FALSE	FALSE	FALSE	ebi-a-GCST90091033	7	23513093	0.019901	778614	0.371	Nonalcoholic fatty liver disease || id:ebi-a-GCST90091033	Nonalcoholic fatty liver disease	Nonalcoholic fatty liver disease || ||	TRUE	igd								23513093	7	1.77787e-47	0.0022	450243	ebi-a-GCST90000025	Appendicular lean mass || id:ebi-a-GCST90000025	TRUE	reported	igd	207.33	2	1	TRUE
rs4788218	C	T	C	T	0.0275	0.0128793	0.401	0.378728	FALSE	FALSE	FALSE	ebi-a-GCST90091033	16	30055750	0.0164722	778614	0.4343	Nonalcoholic fatty liver disease || id:ebi-a-GCST90091033	Nonalcoholic fatty liver disease	Nonalcoholic fatty liver disease || ||	TRUE	igd								30055750	16	5.52459e-46	0.0019	450243	ebi-a-GCST90000025	Appendicular lean mass || id:ebi-a-GCST90000025	TRUE	reported	igd	209.341	2	1	TRUE
rs12541381	A	G	A	G	-0.0319	0.0213485	0.2575	0.263419	FALSE	FALSE	FALSE	ebi-a-GCST90091033	8	135649848	0.0189149	778614	0.259	Nonalcoholic fatty liver disease || id:ebi-a-GCST90091033	Nonalcoholic fatty liver disease	Nonalcoholic fatty liver disease || ||	TRUE	igd								135649848	8	2.80931e-49	0.0022	450243	ebi-a-GCST90000025	Appendicular lean mass || id:ebi-a-GCST90000025	TRUE	reported	igd	209.966	2	1	TRUE
rs34517439	A	C	A	C	0.0421	0.0197278	0.1221	0.091451	FALSE	FALSE	FALSE	ebi-a-GCST90091033	1	78450517	0.025162	778614	0.433	Nonalcoholic fatty liver disease || id:ebi-a-GCST90091033	Nonalcoholic fatty liver disease	Nonalcoholic fatty liver disease || ||	TRUE	igd								78450517	1	5.8023e-48	0.0029	450243	ebi-a-GCST90000025	Appendicular lean mass || id:ebi-a-GCST90000025	TRUE	reported	igd	210.042	2	1	TRUE
rs723149	G	A	G	A	-0.0276	0.0120489	0.5628	0.540755	FALSE	FALSE	FALSE	ebi-a-GCST90091033	7	46577056	0.0164548	778614	0.464	Nonalcoholic fatty liver disease || id:ebi-a-GCST90091033	Nonalcoholic fatty liver disease	Nonalcoholic fatty liver disease || ||	TRUE	igd								46577056	7	1.43186e-47	0.0019	450243	ebi-a-GCST90000025	Appendicular lean mass || id:ebi-a-GCST90000025	TRUE	reported	igd	210.936	2	1	TRUE
rs72801843	A	T	A	T	0.0313	-0.0181635	0.3015	0.293241	FALSE	TRUE	FALSE	ebi-a-GCST90091033	16	53516824	0.0178545	778614	0.309	Nonalcoholic fatty liver disease || id:ebi-a-GCST90091033	Nonalcoholic fatty liver disease	Nonalcoholic fatty liver disease || ||	TRUE	igd	TRUE	rs72801843	rs72801853	A	T	G	A	53508802	16	8.82673e-52	0.0021	450243	ebi-a-GCST90000025	Appendicular lean mass || id:ebi-a-GCST90000025	TRUE	reported	igd	221.897	2	1	TRUE
rs13103161	A	T	A	T	-0.0284	0.0154229	0.3891	0.375746	FALSE	TRUE	FALSE	ebi-a-GCST90091033	4	106216459	0.0170211	778614	0.3649	Nonalcoholic fatty liver disease || id:ebi-a-GCST90091033	Nonalcoholic fatty liver disease	Nonalcoholic fatty liver disease || ||	TRUE	igd								106216459	4	2.37684e-48	0.0019	450243	ebi-a-GCST90000025	Appendicular lean mass || id:ebi-a-GCST90000025	TRUE	reported	igd	223.249	2	1	TRUE
rs1325596	A	G	A	G	0.0287	-0.0063814	0.5476	0.554672	FALSE	FALSE	FALSE	ebi-a-GCST90091033	1	176794066	0.0164028	778614	0.697199	Nonalcoholic fatty liver disease || id:ebi-a-GCST90091033	Nonalcoholic fatty liver disease	Nonalcoholic fatty liver disease || ||	TRUE	igd								176794066	1	2.77077e-52	0.0019	450243	ebi-a-GCST90000025	Appendicular lean mass || id:ebi-a-GCST90000025	TRUE	reported	igd	228.072	2	1	TRUE
rs2194411	A	G	A	G	0.0443	0.0129493	0.1283	0.131213	FALSE	FALSE	FALSE	ebi-a-GCST90091033	3	185548663	0.0252167	778614	0.6076	Nonalcoholic fatty liver disease || id:ebi-a-GCST90091033	Nonalcoholic fatty liver disease	Nonalcoholic fatty liver disease || ||	TRUE	igd								185548663	3	2.43388e-54	0.0029	450243	ebi-a-GCST90000025	Appendicular lean mass || id:ebi-a-GCST90000025	TRUE	reported	igd	232.532	2	1	TRUE
rs11042717	C	T	C	T	-0.029	0.0273898	0.4896	0.469185	FALSE	FALSE	FALSE	ebi-a-GCST90091033	11	10303939	0.0162289	778614	0.0914597	Nonalcoholic fatty liver disease || id:ebi-a-GCST90091033	Nonalcoholic fatty liver disease	Nonalcoholic fatty liver disease || ||	TRUE	igd								10303939	11	4.04297e-53	0.0019	450243	ebi-a-GCST90000025	Appendicular lean mass || id:ebi-a-GCST90000025	TRUE	reported	igd	232.837	2	1	TRUE
rs9894577	A	G	A	G	-0.031	-0.0028779	0.318	0.351889	FALSE	FALSE	FALSE	ebi-a-GCST90091033	17	43223292	0.0173477	778614	0.8682	Nonalcoholic fatty liver disease || id:ebi-a-GCST90091033	Nonalcoholic fatty liver disease	Nonalcoholic fatty liver disease || ||	TRUE	igd								43223292	17	1.39508e-52	0.002	450243	ebi-a-GCST90000025	Appendicular lean mass || id:ebi-a-GCST90000025	TRUE	reported	igd	239.974	2	1	TRUE
rs78378222	G	T	G	T	0.138	0.0241147	0.0123	0.012922	FALSE	FALSE	FALSE	ebi-a-GCST90091033	17	7571752	0.0624978	778614	0.6996	Nonalcoholic fatty liver disease || id:ebi-a-GCST90091033	Nonalcoholic fatty liver disease	Nonalcoholic fatty liver disease || ||	TRUE	igd								7571752	17	4.5144e-56	0.0087	450243	ebi-a-GCST90000025	Appendicular lean mass || id:ebi-a-GCST90000025	TRUE	reported	igd	240.799	2	1	TRUE
rs7129320	A	G	A	G	-0.0389	-0.0083135	0.1661	0.157058	FALSE	FALSE	FALSE	ebi-a-GCST90091033	11	68388220	0.0243524	778614	0.732799	Nonalcoholic fatty liver disease || id:ebi-a-GCST90091033	Nonalcoholic fatty liver disease	Nonalcoholic fatty liver disease || ||	TRUE	igd								68388220	11	7.28954e-53	0.0025	450243	ebi-a-GCST90000025	Appendicular lean mass || id:ebi-a-GCST90000025	TRUE	reported	igd	241.461	2	1	TRUE
rs1478575	A	T	A	T	0.0312	-0.0276664	0.6843	0.661034	FALSE	TRUE	FALSE	ebi-a-GCST90091033	2	218278555	0.0172936	778614	0.1096	Nonalcoholic fatty liver disease || id:ebi-a-GCST90091033	Nonalcoholic fatty liver disease	Nonalcoholic fatty liver disease || ||	TRUE	igd								218278555	2	5.20236e-54	0.002	450243	ebi-a-GCST90000025	Appendicular lean mass || id:ebi-a-GCST90000025	TRUE	reported	igd	243.298	2	1	TRUE
rs4735761	C	A	C	A	0.0331	0.0015919	0.2857	0.291252	FALSE	FALSE	FALSE	ebi-a-GCST90091033	8	78097161	0.0182534	778614	0.9305	Nonalcoholic fatty liver disease || id:ebi-a-GCST90091033	Nonalcoholic fatty liver disease	Nonalcoholic fatty liver disease || ||	TRUE	igd								78097161	8	3.66185e-56	0.0021	450243	ebi-a-GCST90000025	Appendicular lean mass || id:ebi-a-GCST90000025	TRUE	reported	igd	248.094	2	1	TRUE
rs11243202	C	T	C	T	0.0302	0.0104577	0.486	0.460239	FALSE	FALSE	FALSE	ebi-a-GCST90091033	6	7719065	0.0162583	778614	0.5201	Nonalcoholic fatty liver disease || id:ebi-a-GCST90091033	Nonalcoholic fatty liver disease	Nonalcoholic fatty liver disease || ||	TRUE	igd								7719065	6	2.8327e-57	0.0019	450243	ebi-a-GCST90000025	Appendicular lean mass || id:ebi-a-GCST90000025	TRUE	reported	igd	252.492	2	1	TRUE
rs62515437	T	G	T	G	0.0369	0.0133327	0.2253	0.23161	FALSE	FALSE	FALSE	ebi-a-GCST90091033	8	57160328	0.0188009	778614	0.4782	Nonalcoholic fatty liver disease || id:ebi-a-GCST90091033	Nonalcoholic fatty liver disease	Nonalcoholic fatty liver disease || ||	TRUE	igd								57160328	8	8.7882e-60	0.0023	450243	ebi-a-GCST90000025	Appendicular lean mass || id:ebi-a-GCST90000025	TRUE	reported	igd	256.887	2	1	TRUE
rs2885697	T	G	T	G	-0.0323	0.010204	0.665	0.686879	FALSE	FALSE	FALSE	ebi-a-GCST90091033	1	41544279	0.017209	778614	0.5532	Nonalcoholic fatty liver disease || id:ebi-a-GCST90091033	Nonalcoholic fatty liver disease	Nonalcoholic fatty liver disease || ||	TRUE	igd								41544279	1	9.20662e-60	0.002	450243	ebi-a-GCST90000025	Appendicular lean mass || id:ebi-a-GCST90000025	TRUE	reported	igd	260.745	2	1	TRUE
rs2871865	G	C	G	C	-0.0493	0.0195201	0.1159	0.128231	FALSE	TRUE	FALSE	ebi-a-GCST90091033	15	99194896	0.0282716	778614	0.4899	Nonalcoholic fatty liver disease || id:ebi-a-GCST90091033	Nonalcoholic fatty liver disease	Nonalcoholic fatty liver disease || ||	TRUE	igd								99194896	15	3.40408e-62	0.003	450243	ebi-a-GCST90000025	Appendicular lean mass || id:ebi-a-GCST90000025	TRUE	reported	igd	268.823	2	1	TRUE
rs34879158	C	A	C	A	-0.0363	0.021168	0.263	0.242545	FALSE	FALSE	FALSE	ebi-a-GCST90091033	20	32300634	0.0186265	778614	0.2558	Nonalcoholic fatty liver disease || id:ebi-a-GCST90091033	Nonalcoholic fatty liver disease	Nonalcoholic fatty liver disease || ||	TRUE	igd								32300634	20	1.54917e-63	0.0022	450243	ebi-a-GCST90000025	Appendicular lean mass || id:ebi-a-GCST90000025	TRUE	reported	igd	271.788	2	1	TRUE
rs12099669	A	G	A	G	0.0331	0.0302648	0.6962	0.719682	FALSE	FALSE	FALSE	ebi-a-GCST90091033	12	46783653	0.0173375	778614	0.0808798	Nonalcoholic fatty liver disease || id:ebi-a-GCST90091033	Nonalcoholic fatty liver disease	Nonalcoholic fatty liver disease || ||	TRUE	igd								46783653	12	1.39187e-58	0.002	450243	ebi-a-GCST90000025	Appendicular lean mass || id:ebi-a-GCST90000025	TRUE	reported	igd	273.829	2	1	TRUE
rs9905385	G	A	G	A	-0.0339	-0.011879	0.6707	0.683897	FALSE	FALSE	FALSE	ebi-a-GCST90091033	17	59498250	0.0181541	778614	0.5129	Nonalcoholic fatty liver disease || id:ebi-a-GCST90091033	Nonalcoholic fatty liver disease	Nonalcoholic fatty liver disease || ||	TRUE	igd								59498250	17	1.93999e-63	0.002	450243	ebi-a-GCST90000025	Appendicular lean mass || id:ebi-a-GCST90000025	TRUE	reported	igd	287.211	2	1	TRUE
rs115010283	C	G	C	G	0.034	0.0047383	0.3162	0.276342	FALSE	TRUE	FALSE	ebi-a-GCST90091033	3	172163449	0.0175734	778614	0.787399	Nonalcoholic fatty liver disease || id:ebi-a-GCST90091033	Nonalcoholic fatty liver disease	Nonalcoholic fatty liver disease || ||	TRUE	igd	TRUE	rs115010283	rs509035	C	G	A	G	172162393	3	2.3518e-63	0.002	450243	ebi-a-GCST90000025	Appendicular lean mass || id:ebi-a-GCST90000025	TRUE	reported	igd	288.598	2	1	TRUE
rs1260326	C	T	C	T	0.0323	-0.0755351	0.6045	0.589463	FALSE	FALSE	FALSE	ebi-a-GCST90091033	2	27730940	0.0166847	778614	5.97599e-06	Nonalcoholic fatty liver disease || id:ebi-a-GCST90091033	Nonalcoholic fatty liver disease	Nonalcoholic fatty liver disease || ||	TRUE	igd								27730940	2	6.15886e-64	0.0019	450243	ebi-a-GCST90000025	Appendicular lean mass || id:ebi-a-GCST90000025	TRUE	reported	igd	288.877	2	1	TRUE
rs798548	C	T	C	T	-0.0359	-0.0029548	0.3006	0.306163	FALSE	FALSE	FALSE	ebi-a-GCST90091033	7	2760935	0.0174517	778614	0.8655	Nonalcoholic fatty liver disease || id:ebi-a-GCST90091033	Nonalcoholic fatty liver disease	Nonalcoholic fatty liver disease || ||	TRUE	igd								2760935	7	2.85891e-68	0.0021	450243	ebi-a-GCST90000025	Appendicular lean mass || id:ebi-a-GCST90000025	TRUE	reported	igd	291.805	2	1	TRUE
rs113898003	C	T	C	T	-0.036	0.0200406	0.2635	0.277336	FALSE	FALSE	FALSE	ebi-a-GCST90091033	6	130345835	0.0186515	778614	0.2826	Nonalcoholic fatty liver disease || id:ebi-a-GCST90091033	Nonalcoholic fatty liver disease	Nonalcoholic fatty liver disease || ||	TRUE	igd	TRUE	rs113898003	rs1415701	C	T	A	G	130341235	6	1.19207e-63	0.0021	450243	ebi-a-GCST90000025	Appendicular lean mass || id:ebi-a-GCST90000025	TRUE	reported	igd	293.341	2	1	TRUE
rs113232639	A	G	A	G	0.0327	-0.0131062	0.493	0.506958	FALSE	FALSE	FALSE	ebi-a-GCST90091033	18	20720973	0.0161912	778614	0.4182	Nonalcoholic fatty liver disease || id:ebi-a-GCST90091033	Nonalcoholic fatty liver disease	Nonalcoholic fatty liver disease || ||	TRUE	igd	TRUE	rs113232639	rs11082304	A	G	T	G	20715656	18	4.78961e-64	0.0019	450243	ebi-a-GCST90000025	Appendicular lean mass || id:ebi-a-GCST90000025	TRUE	reported	igd	296.001	2	1	TRUE
rs2812208	C	G	C	G	0.1156	-0.0082825	0.021	0.030815	FALSE	TRUE	FALSE	ebi-a-GCST90091033	13	50707087	0.0525292	778614	0.8747	Nonalcoholic fatty liver disease || id:ebi-a-GCST90091033	Nonalcoholic fatty liver disease	Nonalcoholic fatty liver disease || ||	TRUE	igd								50707087	13	5.50681e-68	0.0066	450243	ebi-a-GCST90000025	Appendicular lean mass || id:ebi-a-GCST90000025	TRUE	reported	igd	297.334	2	1	TRUE
rs12713004	G	A	G	A	0.0367	0.0253801	0.7254	0.718688	FALSE	FALSE	FALSE	ebi-a-GCST90091033	2	23896049	0.0192154	778614	0.1866	Nonalcoholic fatty liver disease || id:ebi-a-GCST90091033	Nonalcoholic fatty liver disease	Nonalcoholic fatty liver disease || ||	TRUE	igd								23896049	2	2.39828e-68	0.0021	450243	ebi-a-GCST90000025	Appendicular lean mass || id:ebi-a-GCST90000025	TRUE	reported	igd	305.337	2	1	TRUE
rs55852614	C	T	C	T	-0.0393	-0.0277415	0.2474	0.242545	FALSE	FALSE	FALSE	ebi-a-GCST90091033	2	172416869	0.0195703	778614	0.1563	Nonalcoholic fatty liver disease || id:ebi-a-GCST90091033	Nonalcoholic fatty liver disease	Nonalcoholic fatty liver disease || ||	TRUE	igd								172416869	2	3.287e-73	0.0022	450243	ebi-a-GCST90000025	Appendicular lean mass || id:ebi-a-GCST90000025	TRUE	reported	igd	318.422	2	1	TRUE
rs10807137	T	C	T	C	-0.0455	0.0153972	0.825	0.82505	FALSE	FALSE	FALSE	ebi-a-GCST90091033	6	34183026	0.0221232	778614	0.4864	Nonalcoholic fatty liver disease || id:ebi-a-GCST90091033	Nonalcoholic fatty liver disease	Nonalcoholic fatty liver disease || ||	TRUE	igd								34183026	6	5.67806e-75	0.0025	450243	ebi-a-GCST90000025	Appendicular lean mass || id:ebi-a-GCST90000025	TRUE	reported	igd	331.187	2	1	TRUE
rs7689420	C	T	C	T	0.0466	-0.0254714	0.8312	0.815109	FALSE	FALSE	FALSE	ebi-a-GCST90091033	4	145568352	0.0229506	778614	0.2671	Nonalcoholic fatty liver disease || id:ebi-a-GCST90091033	Nonalcoholic fatty liver disease	Nonalcoholic fatty liver disease || ||	TRUE	igd								145568352	4	1.49589e-76	0.0025	450243	ebi-a-GCST90000025	Appendicular lean mass || id:ebi-a-GCST90000025	TRUE	reported	igd	347.394	2	1	TRUE
rs905938	C	T	C	T	0.0394	-0.0370271	0.2649	0.246521	FALSE	FALSE	FALSE	ebi-a-GCST90091033	1	154991389	0.018928	778614	0.0504406	Nonalcoholic fatty liver disease || id:ebi-a-GCST90091033	Nonalcoholic fatty liver disease	Nonalcoholic fatty liver disease || ||	TRUE	igd								154991389	1	8.42558e-77	0.0021	450243	ebi-a-GCST90000025	Appendicular lean mass || id:ebi-a-GCST90000025	TRUE	reported	igd	351.245	2	1	TRUE
rs12347137	C	A	C	A	-0.046	0.0296291	0.2023	0.197813	FALSE	FALSE	FALSE	ebi-a-GCST90091033	9	119122721	0.0192645	778614	0.124	Nonalcoholic fatty liver disease || id:ebi-a-GCST90091033	Nonalcoholic fatty liver disease	Nonalcoholic fatty liver disease || ||	TRUE	igd								119122721	9	9.79716e-85	0.0024	450243	ebi-a-GCST90000025	Appendicular lean mass || id:ebi-a-GCST90000025	TRUE	reported	igd	366.181	2	1	TRUE
rs10483727	C	T	C	T	-0.0368	0.0340686	0.6109	0.596421	FALSE	FALSE	FALSE	ebi-a-GCST90091033	14	61072875	0.0172468	778614	0.0482303	Nonalcoholic fatty liver disease || id:ebi-a-GCST90091033	Nonalcoholic fatty liver disease	Nonalcoholic fatty liver disease || ||	TRUE	igd								61072875	14	6.72977e-80	0.0019	450243	ebi-a-GCST90000025	Appendicular lean mass || id:ebi-a-GCST90000025	TRUE	reported	igd	374.935	2	1	TRUE
rs2236406	C	T	C	T	0.0394	0.0166318	0.3493	0.337972	FALSE	FALSE	FALSE	ebi-a-GCST90091033	9	98221861	0.0167075	778614	0.3195	Nonalcoholic fatty liver disease || id:ebi-a-GCST90091033	Nonalcoholic fatty liver disease	Nonalcoholic fatty liver disease || ||	TRUE	igd								98221861	9	1.25806e-87	0.002	450243	ebi-a-GCST90000025	Appendicular lean mass || id:ebi-a-GCST90000025	TRUE	reported	igd	387.466	2	1	TRUE
rs9266244	A	G	A	G	-0.0427	0.0194897	0.7077	0.798211	FALSE	FALSE	FALSE	ebi-a-GCST90091033	6	31328542	0.0220699	778614	0.3772	Nonalcoholic fatty liver disease || id:ebi-a-GCST90091033	Nonalcoholic fatty liver disease	Nonalcoholic fatty liver disease || ||	TRUE	igd	TRUE	rs9266244	rs2523578	G	A	G	A	31325692	6	1.21004e-94	0.0021	450243	ebi-a-GCST90000025	Appendicular lean mass || id:ebi-a-GCST90000025	TRUE	reported	igd	413.286	2	1	TRUE
rs9634212	A	C	A	C	0.0471	-0.0095876	0.221	0.213718	FALSE	FALSE	FALSE	ebi-a-GCST90091033	12	93993266	0.0188103	778614	0.610299	Nonalcoholic fatty liver disease || id:ebi-a-GCST90091033	Nonalcoholic fatty liver disease	Nonalcoholic fatty liver disease || ||	TRUE	igd								93993266	12	8.59014e-95	0.0023	450243	ebi-a-GCST90000025	Appendicular lean mass || id:ebi-a-GCST90000025	TRUE	reported	igd	417.985	2	1	TRUE
rs11187838	A	G	A	G	0.0394	0.013031	0.4347	0.455268	FALSE	FALSE	FALSE	ebi-a-GCST90091033	10	96038686	0.0163219	778614	0.4247	Nonalcoholic fatty liver disease || id:ebi-a-GCST90091033	Nonalcoholic fatty liver disease	Nonalcoholic fatty liver disease || ||	TRUE	igd								96038686	10	1.16011e-94	0.0019	450243	ebi-a-GCST90000025	Appendicular lean mass || id:ebi-a-GCST90000025	TRUE	reported	igd	429.481	2	1	TRUE
rs42039	T	C	T	C	0.0481	-0.0481339	0.2444	0.271372	FALSE	FALSE	FALSE	ebi-a-GCST90091033	7	92244422	0.018773	778614	0.01035	Nonalcoholic fatty liver disease || id:ebi-a-GCST90091033	Nonalcoholic fatty liver disease	Nonalcoholic fatty liver disease || ||	TRUE	igd								92244422	7	3.53183e-106	0.0022	450243	ebi-a-GCST90000025	Appendicular lean mass || id:ebi-a-GCST90000025	TRUE	reported	igd	476.453	2	1	TRUE
rs76895963	G	T	G	T	0.1639	-0.171376	0.0207	0.023857	FALSE	FALSE	FALSE	ebi-a-GCST90091033	12	4384844	0.0598783	778614	0.00420901	Nonalcoholic fatty liver disease || id:ebi-a-GCST90091033	Nonalcoholic fatty liver disease	Nonalcoholic fatty liver disease || ||	TRUE	igd								4384844	12	8.22243e-112	0.0073	450243	ebi-a-GCST90000025	Appendicular lean mass || id:ebi-a-GCST90000025	TRUE	reported	igd	478.735	2	1	TRUE
rs6977416	A	G	A	G	0.0457	0.0175942	0.3338	0.301193	FALSE	FALSE	FALSE	ebi-a-GCST90091033	7	150542711	0.0168473	778614	0.2963	Nonalcoholic fatty liver disease || id:ebi-a-GCST90091033	Nonalcoholic fatty liver disease	Nonalcoholic fatty liver disease || ||	TRUE	igd								150542711	7	1.42889e-113	0.002	450243	ebi-a-GCST90000025	Appendicular lean mass || id:ebi-a-GCST90000025	TRUE	reported	igd	520.915	2	1	TRUE
rs72656010	C	T	C	T	-0.0668	-0.0182363	0.1322	0.150099	FALSE	FALSE	FALSE	ebi-a-GCST90091033	8	57122215	0.024072	778614	0.4487	Nonalcoholic fatty liver disease || id:ebi-a-GCST90091033	Nonalcoholic fatty liver disease	Nonalcoholic fatty liver disease || ||	TRUE	igd								57122215	8	7.31139e-126	0.0028	450243	ebi-a-GCST90000025	Appendicular lean mass || id:ebi-a-GCST90000025	TRUE	reported	igd	564.477	2	1	TRUE
rs2005172	C	A	C	A	0.048	0.0114337	0.6397	0.638171	FALSE	FALSE	FALSE	ebi-a-GCST90091033	17	61996255	0.0171016	778614	0.5038	Nonalcoholic fatty liver disease || id:ebi-a-GCST90091033	Nonalcoholic fatty liver disease	Nonalcoholic fatty liver disease || ||	TRUE	igd								61996255	17	2.34963e-128	0.002	450243	ebi-a-GCST90000025	Appendicular lean mass || id:ebi-a-GCST90000025	TRUE	reported	igd	575.583	2	1	TRUE
rs9388490	T	C	T	C	0.0462	0.0057632	0.4394	0.441352	FALSE	FALSE	FALSE	ebi-a-GCST90091033	6	126704795	0.016335	778614	0.724201	Nonalcoholic fatty liver disease || id:ebi-a-GCST90091033	Nonalcoholic fatty liver disease	Nonalcoholic fatty liver disease || ||	TRUE	igd								126704795	6	1.33045e-130	0.0019	450243	ebi-a-GCST90000025	Appendicular lean mass || id:ebi-a-GCST90000025	TRUE	reported	igd	590.266	2	1	TRUE
rs1472852	A	C	A	C	-0.0638	-0.0037199	0.1582	0.125249	FALSE	FALSE	FALSE	ebi-a-GCST90091033	4	17910236	0.0241094	778614	0.8774	Nonalcoholic fatty liver disease || id:ebi-a-GCST90091033	Nonalcoholic fatty liver disease	Nonalcoholic fatty liver disease || ||	TRUE	igd								17910236	4	8.22243e-135	0.0026	450243	ebi-a-GCST90000025	Appendicular lean mass || id:ebi-a-GCST90000025	TRUE	reported	igd	597.879	2	1	TRUE
rs2871960	C	A	C	A	0.0469	0.0011537	0.4448	0.425447	FALSE	FALSE	FALSE	ebi-a-GCST90091033	3	141121814	0.0163566	778614	0.9438	Nonalcoholic fatty liver disease || id:ebi-a-GCST90091033	Nonalcoholic fatty liver disease	Nonalcoholic fatty liver disease || ||	TRUE	igd								141121814	3	2.1677e-135	0.0019	450243	ebi-a-GCST90000025	Appendicular lean mass || id:ebi-a-GCST90000025	TRUE	reported	igd	608.28	2	1	TRUE
rs9669278	C	T	C	T	-0.0496	0.022482	0.5183	0.552684	FALSE	FALSE	FALSE	ebi-a-GCST90091033	12	66374587	0.0162399	778614	0.1662	Nonalcoholic fatty liver disease || id:ebi-a-GCST90091033	Nonalcoholic fatty liver disease	Nonalcoholic fatty liver disease || ||	TRUE	igd								66374587	12	5.24807e-151	0.0019	450243	ebi-a-GCST90000025	Appendicular lean mass || id:ebi-a-GCST90000025	TRUE	reported	igd	680.524	2	1	TRUE
rs3116602	G	T	G	T	-0.0612	0.0258472	0.2153	0.210736	FALSE	FALSE	FALSE	ebi-a-GCST90091033	13	51111355	0.0196972	778614	0.1894	Nonalcoholic fatty liver disease || id:ebi-a-GCST90091033	Nonalcoholic fatty liver disease	Nonalcoholic fatty liver disease || ||	TRUE	igd								51111355	13	9.52796e-155	0.0023	450243	ebi-a-GCST90000025	Appendicular lean mass || id:ebi-a-GCST90000025	TRUE	reported	igd	703.985	2	1	TRUE
rs6860245	C	G	C	G	0.0589	-0.0015648	0.248	0.210736	FALSE	TRUE	FALSE	ebi-a-GCST90091033	5	127367998	0.0206391	778614	0.9396	Nonalcoholic fatty liver disease || id:ebi-a-GCST90091033	Nonalcoholic fatty liver disease	Nonalcoholic fatty liver disease || ||	TRUE	igd								127367998	5	9.66051e-160	0.0022	450243	ebi-a-GCST90000025	Appendicular lean mass || id:ebi-a-GCST90000025	TRUE	reported	igd	713.332	2	1	TRUE
rs143384	G	A	G	A	0.0725	0.0355913	0.4038	0.411531	FALSE	FALSE	FALSE	ebi-a-GCST90091033	20	34025756	0.0163655	778614	0.0296497	Nonalcoholic fatty liver disease || id:ebi-a-GCST90091033	Nonalcoholic fatty liver disease	Nonalcoholic fatty liver disease || ||	TRUE	igd								34025756	20	1e-200	0.0019	450243	ebi-a-GCST90000025	Appendicular lean mass || id:ebi-a-GCST90000025	TRUE	reported	igd	1449.1	2	1	TRUE
